# Supplementary material for: catena-Poly[[diaqua­cobalt(II)]bis­[μ-2-(4-carboxyl­atophen­yl)-4,4,5,5-tetra­methyl-4,5-dihydro-1H-imidazol-1-oxyl 3-oxide]]
Source: Acta Crystallogr Sect E Struct Rep Online. 2011 Mar 26;67(Pt 4):m488. doi: 10.1107/S1600536811009925 (PMC3099874; doi:10.1107/S1600536811009925)
Supplement: Supplementary file 1 [file e-67-0m488-sup1.cif]

##############################################################################
###                                                                        ###
###        Electronic paper (Acta Crystallographica Section E)             ###
###                                                                        ###
##############################################################################
#                                                                            #
# This CIF contains the data in a paper accepted for publication in Acta     #
# Crystallographica Section E. It conforms to the requirements of Notes      #
# for Authors for Section E, and has been peer reviewed under the auspices   #
# of the IUCr Commission on Journals.                                        #
#                                                                            #
# Full details of the Crystallographic Information File format               #
# are given in the paper "The Crystallographic Information File (CIF):       #
# a New Standard Archive File for Crystallography" by S. R. Hall, F. H.      #
# Allen and I. D. Brown [Acta Cryst. (1991), A47, 655-685].                  #
#                                                                            #
# The current version of the core CIF dictionary is obtainable from          #
# ftp://ftp.iucr.org/pub/cif_core.dic. The current version number is 2.4.    #
#                                                                            #
# Software is freely available for graphical display of the structure(s) in  #
# this CIF.  For information consult the CIF home page http://www.iucr.org/  #
# cif/home.html                                                              #
#                                                                            #
# This file may be used for bona fide research purposes within the           #
# scientific community so long as proper attribution is given to the journal # 
# article from which it was obtained.                                        #
#                                                                            #
##############################################################################
                                             
data_I
_audit_creation_method     SHELXL-97
_chemical_name_systematic
;
<i>catena</i>-Poly[[diaquacobalt(II)]bis[\m-2-(4-carboxylatophenyl)-\
4,4,5,5-tetramethyl-4,5-dihydro-1<i>H</i>-imidazol-1-oxyl 3-oxide]]
;
_chemical_name_common     ?
_chemical_formula_moiety     'C28 H36 Co N4 O10'
_chemical_formula_sum     'C28 H36 Co N4 O10'
_chemical_formula_iupac     '[Co (C14 H16 N2 O4)2 (H2 O)2]'
_chemical_formula_weight     647.54
_chemical_melting_point     ?
_symmetry_cell_setting     monoclinic
_symmetry_space_group_name_H-M     'P 21/c'
_symmetry_space_group_name_Hall     '-P 2ybc'
loop_
    _symmetry_equiv_pos_as_xyz
    'x, y, z'
    '-x, y+1/2, -z+1/2'
    '-x, -y, -z'
    'x, -y-1/2, z-1/2'
_cell_length_a     13.548(3)
_cell_length_b     9.2054(18)
_cell_length_c     12.549(3)
_cell_angle_alpha     90.00
_cell_angle_beta     115.17(3)
_cell_angle_gamma     90.00
_cell_volume     1416.5(5)
_cell_formula_units_Z     2
_cell_measurement_reflns_used     14419
_cell_measurement_theta_min     3.25
_cell_measurement_theta_max     27.48
_cell_measurement_temperature     293(2)
_exptl_crystal_description     'Prism'
_exptl_crystal_colour     'dark blue'
_exptl_crystal_size_max     0.43
_exptl_crystal_size_mid     0.42
_exptl_crystal_size_min     0.20
_exptl_crystal_density_diffrn     1.518
_exptl_crystal_density_meas     ?
_exptl_crystal_density_method     'not measured'
_exptl_crystal_F_000     678
_exptl_absorpt_coefficient_mu     0.672
_exptl_absorpt_correction_type     multi-scan
_exptl_absorpt_process_details     '(<i>CrystalClear</i>; Rigaku, 2005)'
_exptl_absorpt_correction_T_min     0.2400
_exptl_absorpt_correction_T_max     0.4281
_exptl_special_details
;
;
_diffrn_ambient_temperature     293(2)
_diffrn_radiation_type     MoK\a
_diffrn_radiation_wavelength     0.71073
_diffrn_radiation_source     'fine-focus sealed tube'
_diffrn_radiation_monochromator     graphite
_diffrn_measurement_device_type     'Rigaku SCXmini'
_diffrn_measurement_method     \w
_diffrn_detector_area_resol_mean     8.192
_diffrn_reflns_number     14419
_diffrn_reflns_av_R_equivalents     0.1205
_diffrn_reflns_av_sigmaI/netI     0.0989
_diffrn_reflns_theta_min     3.25
_diffrn_reflns_theta_max     27.48
_diffrn_reflns_theta_full     27.48
_diffrn_measured_fraction_theta_max     0.999
_diffrn_measured_fraction_theta_full     0.999
_diffrn_reflns_limit_h_min     -17
_diffrn_reflns_limit_h_max     17
_diffrn_reflns_limit_k_min     -11
_diffrn_reflns_limit_k_max     11
_diffrn_reflns_limit_l_min     -16
_diffrn_reflns_limit_l_max     16
_diffrn_standards_number     0
_diffrn_standards_interval_count     ?
_diffrn_standards_interval_time     ?
_diffrn_standards_decay_%     ?
_refine_special_details
;
Refinement of <i>F</i>^2^ against ALL reflections. The weighted <i>R</i>-factor
<i>wR</i> and goodness of fit <i>S</i> are based on <i>F</i>^2^, conventional
<i>R</i>-factors <i>R</i> are based on <i>F</i>, with <i>F</i> set to zero for
negative <i>F</i>^2^. The threshold expression of <i>F</i>^2^ >
\s(<i>F</i>^2^) is used only for calculating <i>R</i>-factors(gt) <i>etc</i>.
and is not relevant to the choice of reflections for refinement.
<i>R</i>-factors based on <i>F</i>^2^ are statistically about twice as large
as those based on <i>F</i>, and <i>R</i>- factors based on ALL data will be
even larger.
;
_reflns_number_total     3241
_reflns_number_gt     2050
_reflns_threshold_expression     I>2\s(I)
_refine_ls_structure_factor_coef     Fsqd
_refine_ls_matrix_type     full
_refine_ls_R_factor_all     0.1197
_refine_ls_R_factor_gt     0.0701
_refine_ls_wR_factor_gt     0.1478
_refine_ls_wR_factor_ref     0.1692
_refine_ls_goodness_of_fit_ref     1.036
_refine_ls_restrained_S_all     1.036
_refine_ls_number_reflns     3241
_refine_ls_number_parameters     196
_refine_ls_number_restraints     0
_refine_ls_hydrogen_treatment     constr
_refine_ls_weighting_scheme     calc
_refine_ls_weighting_details
         'calc w=1/[\s^2^(Fo^2^)+(0.0616P)^2^+1.8428P] where P=(Fo^2^+2Fc^2^)/3'
_atom_sites_solution_hydrogens     geom
_atom_sites_solution_primary     direct
_atom_sites_solution_secondary     difmap
_refine_ls_shift/su_max     0.000
_refine_ls_shift/su_mean     0.000
_refine_diff_density_max     0.542
_refine_diff_density_min     -0.543
_refine_ls_extinction_method     none
_refine_ls_extinction_coef     ?
loop_
    _atom_type_symbol
    _atom_type_description
    _atom_type_scat_dispersion_real
    _atom_type_scat_dispersion_imag
    _atom_type_scat_source
    'C' 'C' 0.0033 0.0016
                         'International Tables Vol C Tables 4.2.6.8 and 6.1.1.4'
    'H' 'H' 0.0000 0.0000
                         'International Tables Vol C Tables 4.2.6.8 and 6.1.1.4'
    'N' 'N' 0.0061 0.0033
                         'International Tables Vol C Tables 4.2.6.8 and 6.1.1.4'
    'O' 'O' 0.0106 0.0060
                         'International Tables Vol C Tables 4.2.6.8 and 6.1.1.4'
    'Co' 'Co' 0.3494 0.9721
                         'International Tables Vol C Tables 4.2.6.8 and 6.1.1.4'
_computing_data_collection     'CrystalClear (Rigaku, 2005)'
_computing_cell_refinement     'CrystalClear (Rigaku, 2005)'
_computing_data_reduction     'CrystalClear (Rigaku, 2005)'
_computing_structure_solution     'SHELXS97 (Sheldrick, 2008)'
_computing_structure_refinement     'SHELXL97 (Sheldrick, 2008)'
_computing_molecular_graphics     'SHELXTL (Sheldrick, 2008)'
_computing_publication_material     'SHELXTL (Sheldrick, 2008)'
loop_
    _atom_site_type_symbol
    _atom_site_label
    _atom_site_fract_x
    _atom_site_fract_y
    _atom_site_fract_z
    _atom_site_U_iso_or_equiv
    _atom_site_adp_type
    _atom_site_calc_flag
    _atom_site_refinement_flags
    _atom_site_occupancy
    _atom_site_disorder_assembly
    _atom_site_disorder_group
    O O1 0.4450(2) -0.2949(3) 0.9518(2) 0.0274(7) Uani d . 1 . .
    O O2 0.4582(3) -0.2604(3) 0.7820(3) 0.0364(8) Uani d . 1 . .
    O O3 0.0826(3) 0.3058(4) 0.6289(3) 0.0442(9) Uani d . 1 . .
    O O4 0.3405(2) 0.4447(3) 0.9959(2) 0.0279(7) Uani d . 1 . .
    O O5 0.5531(2) -0.4483(3) 1.1813(2) 0.0297(7) Uani d . 1 . .
    H H1O5 0.6060 -0.5105 1.2077 0.045 Uiso d R 1 . .
    H H2O5 0.5186 -0.4578 1.2237 0.045 Uiso d R 1 . .
    N N1 0.1342(3) 0.3787(4) 0.7227(3) 0.0267(8) Uani d . 1 . .
    N N2 0.2516(3) 0.4405(4) 0.8999(3) 0.0233(8) Uani d . 1 . .
    C C1 0.4323(3) -0.2209(4) 0.8615(4) 0.0246(9) Uani d . 1 . .
    C C2 0.3798(3) -0.0740(4) 0.8520(4) 0.0234(9) Uani d . 1 . .
    C C3 0.3428(3) 0.0019(4) 0.7470(4) 0.0264(9) Uani d . 1 . .
    H H3A 0.3513 -0.0380 0.6834 0.032 Uiso calc R 1 . .
    C C4 0.2933(4) 0.1363(4) 0.7352(4) 0.0284(10) Uani d . 1 . .
    H H4A 0.2687 0.1861 0.6640 0.034 Uiso calc R 1 . .
    C C5 0.2805(3) 0.1961(4) 0.8299(4) 0.0229(9) Uani d . 1 . .
    C C6 0.3184(4) 0.1222(4) 0.9369(4) 0.0278(10) Uani d . 1 . .
    H H6A 0.3115 0.1634 1.0011 0.033 Uiso calc R 1 . .
    C C7 0.3663(3) -0.0122(4) 0.9470(4) 0.0265(9) Uani d . 1 . .
    H H7A 0.3900 -0.0626 1.0177 0.032 Uiso calc R 1 . .
    C C8 0.2253(3) 0.3363(4) 0.8166(3) 0.0232(9) Uani d . 1 . .
    C C9 0.1031(4) 0.5322(4) 0.7365(4) 0.0271(10) Uani d . 1 . .
    C C10 0.1582(3) 0.5441(4) 0.8726(4) 0.0266(10) Uani d . 1 . .
    C C11 0.1545(4) 0.6293(5) 0.6754(4) 0.0451(13) Uani d . 1 . .
    H H11A 0.1167 0.6166 0.5917 0.068 Uiso calc R 1 . .
    H H11B 0.2298 0.6035 0.7010 0.068 Uiso calc R 1 . .
    H H11C 0.1494 0.7290 0.6949 0.068 Uiso calc R 1 . .
    C C12 -0.0192(4) 0.5491(6) 0.6821(4) 0.0458(13) Uani d . 1 . .
    H H12A -0.0472 0.5404 0.5981 0.069 Uiso calc R 1 . .
    H H12B -0.0377 0.6428 0.7018 0.069 Uiso calc R 1 . .
    H H12C -0.0506 0.4748 0.7118 0.069 Uiso calc R 1 . .
    C C13 0.0892(4) 0.4805(5) 0.9312(5) 0.0414(12) Uani d . 1 . .
    H H13A 0.1274 0.4910 1.0151 0.062 Uiso calc R 1 . .
    H H13B 0.0760 0.3794 0.9117 0.062 Uiso calc R 1 . .
    H H13C 0.0209 0.5312 0.9037 0.062 Uiso calc R 1 . .
    C C14 0.1972(4) 0.6944(5) 0.9213(4) 0.0392(12) Uani d . 1 . .
    H H14A 0.2299 0.6910 1.0058 0.059 Uiso calc R 1 . .
    H H14C 0.1363 0.7600 0.8944 0.059 Uiso calc R 1 . .
    H H14D 0.2500 0.7276 0.8946 0.059 Uiso calc R 1 . .
    Co Co1 0.5000 -0.5000 1.0000 0.0250(3) Uani d S 1 . .
loop_
    _atom_site_aniso_label
    _atom_site_aniso_U_11
    _atom_site_aniso_U_22
    _atom_site_aniso_U_33
    _atom_site_aniso_U_12
    _atom_site_aniso_U_13
    _atom_site_aniso_U_23
    O1 0.0352(17) 0.0148(15) 0.0341(16) 0.0060(12) 0.0165(14) 0.0051(12)
    O2 0.058(2) 0.0235(17) 0.0439(19) 0.0125(15) 0.0372(17) 0.0067(14)
    O3 0.041(2) 0.035(2) 0.0384(19) 0.0023(16) -0.0002(16) -0.0109(15)
    O4 0.0256(17) 0.0295(16) 0.0250(16) 0.0007(13) 0.0074(13) -0.0007(12)
    O5 0.0334(18) 0.0258(16) 0.0338(17) 0.0024(13) 0.0181(14) 0.0013(13)
    N1 0.028(2) 0.0211(19) 0.0277(19) 0.0002(15) 0.0080(16) -0.0034(15)
    N2 0.0203(19) 0.0190(18) 0.0300(19) 0.0020(14) 0.0101(16) -0.0012(15)
    C1 0.027(2) 0.014(2) 0.033(2) 0.0016(17) 0.013(2) 0.0032(17)
    C2 0.024(2) 0.015(2) 0.032(2) 0.0016(17) 0.0124(18) 0.0012(17)
    C3 0.034(2) 0.020(2) 0.030(2) 0.002(2) 0.0190(19) 0.0013(19)
    C4 0.038(3) 0.018(2) 0.030(2) 0.0046(19) 0.016(2) 0.0054(18)
    C5 0.021(2) 0.013(2) 0.033(2) 0.0029(16) 0.0094(18) 0.0015(17)
    C6 0.035(3) 0.020(2) 0.029(2) -0.0006(18) 0.014(2) -0.0041(17)
    C7 0.030(2) 0.021(2) 0.026(2) 0.0008(19) 0.0094(18) 0.0049(18)
    C8 0.023(2) 0.018(2) 0.027(2) -0.0004(17) 0.0092(18) -0.0028(17)
    C9 0.028(2) 0.015(2) 0.034(2) 0.0058(16) 0.009(2) 0.0009(17)
    C10 0.027(2) 0.018(2) 0.035(2) 0.0061(17) 0.014(2) 0.0010(17)
    C11 0.060(4) 0.032(3) 0.044(3) 0.005(2) 0.023(3) 0.011(2)
    C12 0.035(3) 0.035(3) 0.053(3) 0.011(2) 0.004(2) -0.002(2)
    C13 0.041(3) 0.042(3) 0.052(3) 0.005(2) 0.030(3) 0.006(2)
    C14 0.038(3) 0.029(3) 0.045(3) 0.001(2) 0.012(2) -0.008(2)
    Co1 0.0304(5) 0.0162(4) 0.0263(4) 0.0034(4) 0.0101(4) 0.0022(3)
_geom_special_details
;
All e.s.d.'s (except the e.s.d. in the dihedral angle between two l.s. planes)
are estimated using the full covariance matrix. The cell e.s.d.'s are taken
into account individually in the estimation of e.s.d.'s in distances, angles
and torsion angles; correlations between e.s.d.'s in cell parameters are only
used when they are defined by crystal symmetry. An approximate (isotropic)
treatment of cell e.s.d.'s is used for estimating e.s.d.'s involving l.s.
planes.
;
loop_
    _geom_bond_atom_site_label_1
    _geom_bond_atom_site_label_2
    _geom_bond_site_symmetry_2
    _geom_bond_distance
    _geom_bond_publ_flag
    O1 C1 . 1.269(5) ?
    O1 Co1 . 2.026(3) ?
    O2 C1 . 1.244(5) ?
    O3 N1 . 1.274(4) ?
    O4 N2 . 1.292(4) ?
    O4 Co1 1_565 2.199(3) ?
    O5 Co1 . 2.127(3) ?
    O5 H1O5 . 0.8657 ?
    O5 H2O5 . 0.8506 ?
    N1 C8 . 1.352(5) ?
    N1 C9 . 1.505(5) ?
    N2 C8 . 1.350(5) ?
    N2 C10 . 1.503(5) ?
    C1 C2 . 1.508(5) ?
    C2 C3 . 1.383(5) ?
    C2 C7 . 1.401(6) ?
    C3 C4 . 1.385(6) ?
    C3 H3A . 0.9300 ?
    C4 C5 . 1.386(6) ?
    C4 H4A . 0.9300 ?
    C5 C6 . 1.394(5) ?
    C5 C8 . 1.465(5) ?
    C6 C7 . 1.378(6) ?
    C6 H6A . 0.9300 ?
    C7 H7A . 0.9300 ?
    C9 C12 . 1.508(6) ?
    C9 C11 . 1.525(6) ?
    C9 C10 . 1.550(6) ?
    C10 C14 . 1.514(6) ?
    C10 C13 . 1.531(6) ?
    C11 H11A . 0.9600 ?
    C11 H11B . 0.9600 ?
    C11 H11C . 0.9600 ?
    C12 H12A . 0.9600 ?
    C12 H12B . 0.9600 ?
    C12 H12C . 0.9600 ?
    C13 H13A . 0.9600 ?
    C13 H13B . 0.9600 ?
    C13 H13C . 0.9600 ?
    C14 H14A . 0.9600 ?
    C14 H14C . 0.9600 ?
    C14 H14D . 0.9600 ?
    Co1 O1 3_647 2.026(3) ?
    Co1 O5 3_647 2.127(3) ?
    Co1 O4 1_545 2.199(3) ?
    Co1 O4 3_657 2.199(3) ?
loop_
    _geom_angle_atom_site_label_1
    _geom_angle_atom_site_label_2
    _geom_angle_atom_site_label_3
    _geom_angle_site_symmetry_1
    _geom_angle_site_symmetry_3
    _geom_angle
    _geom_angle_publ_flag
    C1 O1 Co1 . . 131.3(3) ?
    N2 O4 Co1 . 1_565 123.0(2) ?
    Co1 O5 H1O5 . . 96.3 ?
    Co1 O5 H2O5 . . 128.4 ?
    H1O5 O5 H2O5 . . 106.2 ?
    O3 N1 C8 . . 126.3(3) ?
    O3 N1 C9 . . 122.0(3) ?
    C8 N1 C9 . . 111.5(3) ?
    O4 N2 C8 . . 125.3(3) ?
    O4 N2 C10 . . 123.6(3) ?
    C8 N2 C10 . . 110.8(3) ?
    O2 C1 O1 . . 125.5(4) ?
    O2 C1 C2 . . 118.9(4) ?
    O1 C1 C2 . . 115.6(4) ?
    C3 C2 C7 . . 118.7(4) ?
    C3 C2 C1 . . 119.7(4) ?
    C7 C2 C1 . . 121.6(4) ?
    C2 C3 C4 . . 121.1(4) ?
    C2 C3 H3A . . 119.5 ?
    C4 C3 H3A . . 119.5 ?
    C3 C4 C5 . . 119.6(4) ?
    C3 C4 H4A . . 120.2 ?
    C5 C4 H4A . . 120.2 ?
    C4 C5 C6 . . 120.2(4) ?
    C4 C5 C8 . . 119.8(4) ?
    C6 C5 C8 . . 120.0(4) ?
    C7 C6 C5 . . 119.5(4) ?
    C7 C6 H6A . . 120.2 ?
    C5 C6 H6A . . 120.2 ?
    C6 C7 C2 . . 120.9(4) ?
    C6 C7 H7A . . 119.5 ?
    C2 C7 H7A . . 119.5 ?
    N2 C8 N1 . . 108.2(3) ?
    N2 C8 C5 . . 125.7(4) ?
    N1 C8 C5 . . 125.9(4) ?
    N1 C9 C12 . . 110.6(4) ?
    N1 C9 C11 . . 106.4(4) ?
    C12 C9 C11 . . 111.1(4) ?
    N1 C9 C10 . . 99.6(3) ?
    C12 C9 C10 . . 114.4(4) ?
    C11 C9 C10 . . 113.8(4) ?
    N2 C10 C14 . . 111.9(4) ?
    N2 C10 C13 . . 106.0(3) ?
    C14 C10 C13 . . 109.6(4) ?
    N2 C10 C9 . . 99.8(3) ?
    C14 C10 C9 . . 115.5(4) ?
    C13 C10 C9 . . 113.3(4) ?
    C9 C11 H11A . . 109.5 ?
    C9 C11 H11B . . 109.5 ?
    H11A C11 H11B . . 109.5 ?
    C9 C11 H11C . . 109.5 ?
    H11A C11 H11C . . 109.5 ?
    H11B C11 H11C . . 109.5 ?
    C9 C12 H12A . . 109.5 ?
    C9 C12 H12B . . 109.5 ?
    H12A C12 H12B . . 109.5 ?
    C9 C12 H12C . . 109.5 ?
    H12A C12 H12C . . 109.5 ?
    H12B C12 H12C . . 109.5 ?
    C10 C13 H13A . . 109.5 ?
    C10 C13 H13B . . 109.5 ?
    H13A C13 H13B . . 109.5 ?
    C10 C13 H13C . . 109.5 ?
    H13A C13 H13C . . 109.5 ?
    H13B C13 H13C . . 109.5 ?
    C10 C14 H14A . . 109.5 ?
    C10 C14 H14C . . 109.5 ?
    H14A C14 H14C . . 109.5 ?
    C10 C14 H14D . . 109.5 ?
    H14A C14 H14D . . 109.5 ?
    H14C C14 H14D . . 109.5 ?
    O1 Co1 O1 3_647 . 180.0000(10)
                                 ?
    O1 Co1 O5 3_647 3_647 91.43(11) ?
    O1 Co1 O5 . 3_647 88.57(11) ?
    O1 Co1 O5 3_647 . 88.57(11) ?
    O1 Co1 O5 . . 91.43(11) ?
    O5 Co1 O5 3_647 . 180.0000(10)
                                 ?
    O1 Co1 O4 3_647 1_545 91.38(11) ?
    O1 Co1 O4 . 1_545 88.62(11) ?
    O5 Co1 O4 3_647 1_545 92.34(11) ?
    O5 Co1 O4 . 1_545 87.66(11) ?
    O1 Co1 O4 3_647 3_657 88.62(11) ?
    O1 Co1 O4 . 3_657 91.38(11) ?
    O5 Co1 O4 3_647 3_657 87.66(11) ?
    O5 Co1 O4 . 3_657 92.34(11) ?
    O4 Co1 O4 1_545 3_657 180.0000(10)
                                     ?
loop_
    _geom_hbond_atom_site_label_D
    _geom_hbond_atom_site_label_H
    _geom_hbond_atom_site_label_A
    _geom_hbond_site_symmetry_A
    _geom_hbond_distance_DH
    _geom_hbond_distance_HA
    _geom_hbond_distance_DA
    _geom_hbond_angle_DHA
    O5 H1O5 O2 3_647 0.87 2.31 2.736(4) 111
    O5 H2O5 O2 4_556 0.85 2.40 2.886(4) 117
data_global
_journal_date_recd_electronic     2011-02-28
_journal_date_accepted     2011-03-16
_journal_name_full     'Acta Crystallographica, Section E'
_journal_year     2011
_journal_volume     67
_journal_issue      4
_journal_page_first     m488
_journal_page_last     m488
_journal_paper_category     QM
_journal_coeditor_code     IS2683
_publ_contact_author_name     'Ge Gao'
_publ_contact_author_address
;
Ordered Matter Science Research Center,
Department of Chemistry and Chemical Engineering,
Southeast UniVersity,Nanjing 210096, People's Republic of China
;
_publ_contact_author_email     chmsunbw@seu.edu.cn
_publ_contact_author_fax     '86-25-52090614'
_publ_contact_author_phone     '86-25-52090614'
_publ_section_title
;\
<i>catena</i>-Poly[[diaquacobalt(II)]bis[\m-2-(4-carboxylatophenyl)-4,4,5,5-\
tetramethyl-4,5-dihydro-1<i>H</i>-imidazol-1-oxyl 3-oxide]]
;
loop_
    _publ_author_name
    _publ_author_footnote
    _publ_author_address
    'Rong Rong' .
;
Department of Chemistry
Key Laboratory of Medicinal Chemistry for Natural Resources
Ministry of Education,
Yunnan University,
Kunming 650091
People's Republic of China
;
    'Ge Gao' .
;
Ordered Matter Science Research Center,
Department of Chemistry and Chemical Engineering,
Southeast University, Nanjing 210096, People's Republic of China
;
    'Lili Zhu' .
;
School of Chemistry and Materials Science, Huaibei Normal University,
Anhui 235000, People's Republic of China
;
