# Supplementary material for: catena-Poly[[diaqua­cobalt(II)]bis­[μ-2-(4-carboxyl­atophen­yl)-4,4,5,5-tetra­methyl-4,5-dihydro-1H-imidazol-1-oxyl 3-oxide]]
Source: Acta Crystallogr Sect E Struct Rep Online. 2011 Mar 26;67(Pt 4):m488. doi: 10.1107/S1600536811009925 (PMC3099874; doi:10.1107/S1600536811009925)
Supplement: Supplementary file 2 [file e-67-0m488-Isup2.hkl]

# 
# h,k,l, Fc-squared, Fo-squared, sigma(Fo-squared) and status flag 
# 
data_I
_shelx_title ' 1 in P2(1)/c' 
_shelx_refln_list_code          4 
_shelx_F_calc_maximum      196.33 
_exptl_crystal_F_000       678.00 
_reflns_d_resolution_high  0.7700 
 
loop_ 
 _symmetry_equiv_pos_as_xyz 
 'x, y, z' 
 '-x, y+1/2, -z+1/2' 
 '-x, -y, -z' 
 'x, -y-1/2, z-1/2' 
 
_cell_length_a    13.5480 
_cell_length_b     9.2054 
_cell_length_c    12.5489 
_cell_angle_alpha  90.000 
_cell_angle_beta  115.168 
_cell_angle_gamma  90.000 
 
_shelx_F_squared_multiplier     1.000 
 
loop_ 
 _refln_index_h 
 _refln_index_k 
 _refln_index_l 
 _refln_F_squared_calc 
 _refln_F_squared_meas 
 _refln_F_squared_sigma 
 _refln_observed_status 
   2   0   0     1010.32     1104.64     59.99 o 
   3   0   0     2503.42     2368.24    127.65 o 
   4   0   0       13.40       10.92      5.54 o 
   5   0   0     5056.72     4674.39    502.35 o 
   6   0   0      450.37      476.73     52.96 o 
   7   0   0      225.17      159.65     40.42 o 
   8   0   0      200.14      163.02     17.11 o 
   9   0   0      195.51      192.75     20.33 o 
  10   0   0       60.40      131.07     45.03 o 
  11   0   0       55.48       63.67     37.37 o 
  12   0   0      173.01      228.64     56.21 o 
  13   0   0       26.74       32.21     38.75 o 
  14   0   0      272.14      241.82     66.97 o 
  15   0   0      220.14      101.15     64.30 o 
   2   1   0      557.85      559.49     19.38 o 
   3   1   0     3831.85     4428.21    104.27 o 
   4   1   0    15832.09    16871.23    393.07 o 
   5   1   0       35.12       34.75      7.20 o 
   6   1   0        2.46       12.67      5.78 o 
   7   1   0      588.44      630.08     35.90 o 
   8   1   0        3.44       11.16     18.81 o 
   9   1   0       30.07       62.82     20.63 o 
  10   1   0        2.36       17.99     14.45 o 
  11   1   0       13.98       54.18     26.02 o 
  12   1   0       98.45      116.45     33.96 o 
  13   1   0       17.04       30.73     28.70 o 
  14   1   0        8.40        3.94     26.61 o 
  15   1   0       98.78        6.62     41.38 o 
   0   2   0    11094.14    10423.50    174.78 o 
   1   2   0      255.85      147.23     13.25 o 
   2   2   0     1537.08     1195.13     45.23 o 
   3   2   0     1100.60     1296.89     28.31 o 
   4   2   0      615.90      755.15     11.77 o 
   5   2   0     1222.48     1204.30     51.14 o 
   6   2   0     4510.89     4502.62    135.79 o 
   7   2   0     3003.09     2994.79    110.63 o 
   8   2   0     4081.16     4132.71    148.56 o 
   9   2   0      400.04      439.39     33.20 o 
  10   2   0       68.84      101.87     33.52 o 
  11   2   0      188.32      236.15     29.37 o 
  12   2   0      735.41      631.57     70.86 o 
  13   2   0      194.79      172.40     48.98 o 
  14   2   0        0.81        2.45     29.15 o 
  15   2   0      131.06      273.55     59.14 o 
   1   3   0     2563.08     2696.30     62.75 o 
   2   3   0     2830.65     2589.26    144.59 o 
   3   3   0      241.90      246.17     11.44 o 
   4   3   0      923.48      898.86     61.69 o 
   5   3   0     2850.53     3117.88     72.62 o 
   6   3   0     1694.29     1624.93     57.53 o 
   7   3   0     1574.66     1482.10     60.06 o 
   8   3   0      467.33      457.36     35.80 o 
   9   3   0      120.94      163.78     22.41 o 
  10   3   0      687.49      706.22     48.42 o 
  11   3   0      154.24      144.35     25.96 o 
  12   3   0       91.07      114.72     38.49 o 
  13   3   0        1.85        4.92     27.43 o 
  14   3   0       14.04       42.92     33.22 o 
  15   3   0       23.47      -27.40     42.11 o 
   0   4   0     8066.39     7177.69    205.80 o 
   1   4   0     5973.28     5768.70    111.88 o 
   2   4   0     9267.43     9096.94    241.34 o 
   3   4   0     1383.34     1303.41     51.08 o 
   4   4   0      789.53      569.77     30.56 o 
   5   4   0      675.09      690.38     37.45 o 
   6   4   0      160.74      126.95     20.30 o 
   7   4   0     1642.02     1530.74     62.83 o 
   8   4   0      205.57      210.97     24.18 o 
   9   4   0       18.74       16.09     15.61 o 
  10   4   0       25.99       43.20     41.34 o 
  11   4   0      138.22       59.05     23.48 o 
  12   4   0      307.70      297.27     52.86 o 
  13   4   0      348.91      343.55     52.32 o 
  14   4   0       64.45      110.56     51.97 o 
  15   4   0      146.35      192.64     82.88 o 
   1   5   0      530.61      591.24     22.84 o 
   2   5   0       21.38       45.71     20.26 o 
   3   5   0      165.17      226.82     17.82 o 
   4   5   0       60.86       55.17     18.20 o 
   5   5   0       80.01       63.60     13.78 o 
   6   5   0      197.21      187.46     24.86 o 
   7   5   0       59.14       51.34     18.67 o 
   8   5   0       14.43       21.42     17.61 o 
   9   5   0       69.65       58.39     24.42 o 
  10   5   0        8.74       22.89     26.87 o 
  11   5   0      184.05      213.04     37.06 o 
  12   5   0      120.57      131.88     62.38 o 
  13   5   0      120.78       83.42     36.54 o 
  14   5   0       69.96       37.56     39.71 o 
   0   6   0     1356.45     1170.47     50.54 o 
   1   6   0       13.19       31.23     11.87 o 
   2   6   0       66.26       52.49     20.06 o 
   3   6   0      353.90      368.56     25.22 o 
   4   6   0      317.65      279.43     27.48 o 
   5   6   0     1146.93     1063.85     52.52 o 
   6   6   0      366.78      343.87     25.94 o 
   7   6   0     1368.59     1284.60     80.05 o 
   8   6   0      236.70      275.80     35.43 o 
   9   6   0      241.86      284.54     37.53 o 
  10   6   0      608.10      548.12     60.01 o 
  11   6   0      138.06      123.10     37.45 o 
  12   6   0      113.95       90.14     59.39 o 
  13   6   0      140.09       67.14     38.90 o 
   1   7   0       42.63       88.05     45.60 o 
   2   7   0      173.10      151.77     20.59 o 
   3   7   0        7.35        4.81     21.06 o 
   4   7   0        1.32        8.71     19.76 o 
   5   7   0     1077.97      907.03     50.60 o 
   6   7   0        0.94        4.73     14.93 o 
   7   7   0       10.71        2.28     19.02 o 
   8   7   0      101.73       77.21     28.28 o 
   9   7   0       50.23       29.56     35.18 o 
  10   7   0       21.59       50.92     29.77 o 
  11   7   0       17.27       43.93     49.52 o 
  12   7   0        6.32       44.32     33.03 o 
   0   8   0       57.72       93.82     36.66 o 
   1   8   0      470.90      445.03     46.50 o 
   2   8   0      503.37      507.44     41.55 o 
   3   8   0      422.98      505.34     42.29 o 
   4   8   0       10.06        1.79     15.23 o 
   5   8   0     1186.58     1146.32     74.24 o 
   6   8   0     1231.63     1019.08     64.65 o 
   7   8   0      187.07      194.03     61.40 o 
   8   8   0      240.31      343.37     68.90 o 
   9   8   0      157.45      166.39     40.53 o 
  10   8   0      171.68      230.65     55.32 o 
  11   8   0      442.47      372.24     58.17 o 
   1   9   0        1.79       10.47     39.73 o 
   2   9   0      176.32      168.31     32.44 o 
   3   9   0        0.73       28.85     20.50 o 
   4   9   0       33.86       46.39     22.75 o 
   5   9   0        3.89       43.11     22.41 o 
   6   9   0       25.04       31.24     30.85 o 
   7   9   0       68.81       88.55     38.47 o 
   8   9   0        0.33       -0.46     25.25 o 
   9   9   0       15.10       22.23     30.20 o 
  10   9   0       62.69       69.04     36.12 o 
   0  10   0      131.63      159.86     80.69 o 
   1  10   0      326.14      349.40     50.92 o 
   2  10   0      247.65      226.79     44.60 o 
   3  10   0       92.75      106.92     38.50 o 
   4  10   0       37.42       31.23     30.39 o 
   5  10   0      250.68      292.63     59.00 o 
   6  10   0       61.00       75.46     51.22 o 
   7  10   0      271.08      190.86     43.90 o 
   8  10   0       28.11       58.61     37.03 o 
   1  11   0       18.09       63.46     34.53 o 
   2  11   0        0.72      -18.39     33.11 o 
   3  11   0        4.38       71.16     37.29 o 
   4  11   0      154.67      175.18     60.27 o 
   5  11   0       43.47       41.49     42.70 o 
   6  11   0       21.53        8.14     34.82 o 
 -16   1   1        2.69       49.65     45.23 o 
 -15   1   1        3.49      -34.48     34.54 o 
 -14   1   1       14.55       54.92     35.13 o 
 -13   1   1      359.04      468.48     58.78 o 
 -12   1   1     1141.90     1325.71     97.54 o 
 -11   1   1        3.89       64.39     20.74 o 
 -10   1   1        1.88       15.63     17.41 o 
  -9   1   1       54.57       66.79     23.71 o 
  -8   1   1      953.10      926.03     30.27 o 
  -7   1   1      255.84      244.05     16.58 o 
  -6   1   1     4878.10     5596.78    120.96 o 
  -5   1   1     5325.82     5288.49    132.29 o 
  -4   1   1    17324.13    18043.37    281.27 o 
  -3   1   1    13843.69    14243.15    216.83 o 
  -2   1   1     6638.62     7234.93    134.89 o 
   1   1   1      178.75      133.07      8.19 o 
   2   1   1    16464.14    16845.80    212.31 o 
   3   1   1     1982.00     1932.36     36.90 o 
   4   1   1        3.11       14.08      4.04 o 
   5   1   1      679.25      604.31     26.35 o 
   6   1   1      159.06      282.86     18.70 o 
   7   1   1     2010.61     2067.31     74.62 o 
   8   1   1       15.13       -5.47     12.00 o 
   9   1   1       43.10       22.78     12.82 o 
  10   1   1       58.11       83.88     24.04 o 
  11   1   1      606.23      584.44     51.95 o 
  12   1   1      501.76      419.14     53.87 o 
  13   1   1      196.91      255.71     44.61 o 
  14   1   1      123.76       77.37     38.10 o 
  15   1   1       68.48      112.68     60.78 o 
 -16   2   1       15.02       41.72     46.82 o 
 -15   2   1        3.95       47.04     38.04 o 
 -14   2   1        0.15       38.37     31.67 o 
 -13   2   1       37.32       50.80     28.83 o 
 -12   2   1        1.15       28.31     19.95 o 
 -11   2   1      162.33      201.90     35.47 o 
 -10   2   1      185.91      181.90     24.61 o 
  -9   2   1      978.28     1033.86     51.03 o 
  -8   2   1       66.92      119.78     18.71 o 
  -7   2   1     1887.92     2155.89     72.89 o 
  -6   2   1      326.99      292.97     19.77 o 
  -5   2   1       25.80       46.35     12.51 o 
  -4   2   1      600.38      687.03     34.57 o 
  -3   2   1      618.80      667.75     27.84 o 
  -2   2   1       17.12       45.95      6.44 o 
  -1   2   1      111.08      121.87      5.39 o 
   0   2   1        6.80       24.12      6.33 o 
   1   2   1      490.58      530.31     22.36 o 
   2   2   1     1829.31     1811.65     37.50 o 
   3   2   1      430.15      368.96     10.77 o 
   4   2   1      182.20      175.40     15.52 o 
   5   2   1      241.83      286.05     20.20 o 
   6   2   1     1524.74     1690.38     59.19 o 
   7   2   1       14.13       31.65     12.94 o 
   8   2   1      348.19      394.35     27.66 o 
   9   2   1        9.49       39.58     15.95 o 
  10   2   1       99.49      125.72     22.72 o 
  11   2   1        0.14       40.06     26.26 o 
  12   2   1        1.23      -14.75     23.88 o 
  13   2   1        9.47       16.67     29.43 o 
  14   2   1        4.11       57.55     35.98 o 
  15   2   1        5.09       42.60     50.47 o 
 -15   3   1        4.04       31.03     38.03 o 
 -14   3   1       45.46      -19.01     27.72 o 
 -13   3   1      151.71      157.73     37.78 o 
 -12   3   1      579.55      620.05     52.24 o 
 -11   3   1      541.61      473.34     45.42 o 
 -10   3   1      807.63      643.75     73.93 o 
  -9   3   1       81.75       87.35     22.12 o 
  -8   3   1       13.54        5.81     16.84 o 
  -7   3   1      250.70      185.00     24.97 o 
  -6   3   1     4744.55     4762.82    125.67 o 
  -5   3   1    10786.60    10602.27    239.36 o 
  -4   3   1       47.34       35.01      9.36 o 
  -3   3   1      246.37      181.23     13.39 o 
  -2   3   1     3342.07     3022.76     59.42 o 
  -1   3   1       18.29        3.42      5.26 o 
   0   3   1     5576.12     5028.18    107.41 o 
   1   3   1      730.80      662.14     23.44 o 
   2   3   1      170.80      169.49     11.81 o 
   3   3   1     1889.26     1779.74     36.05 o 
   4   3   1      758.63      716.92     31.19 o 
   5   3   1     2713.05     2608.10     76.59 o 
   6   3   1       24.59       68.94     12.63 o 
   7   3   1      587.46      483.28     30.50 o 
   8   3   1     1068.22     1021.03     56.64 o 
   9   3   1     1159.11     1090.35     56.93 o 
  10   3   1       30.86        2.32     14.44 o 
  11   3   1      161.77      201.23     31.46 o 
  12   3   1     1146.69     1076.12     72.17 o 
  13   3   1       53.85      100.11     38.99 o 
  14   3   1       83.81      101.46     48.05 o 
 -15   4   1        0.90       -6.89     54.29 o 
 -14   4   1       19.52      -29.86     35.34 o 
 -13   4   1       10.78       -6.83     23.31 o 
 -12   4   1        5.05      -24.21     24.21 o 
 -11   4   1       31.14       -1.57     19.36 o 
 -10   4   1      395.35      277.06     53.07 o 
  -9   4   1       74.27       71.76     20.53 o 
  -8   4   1      834.22      792.24     54.06 o 
  -7   4   1      126.40       97.34     16.95 o 
  -6   4   1      103.12      147.42     13.03 o 
  -5   4   1      252.74      249.20     23.66 o 
  -4   4   1      416.52      416.13     23.49 o 
  -3   4   1      466.36      633.36     22.63 o 
  -2   4   1     2005.04     2347.13     76.57 o 
  -1   4   1       10.31        4.75      7.75 o 
   0   4   1      396.20      389.67     21.18 o 
   1   4   1    13125.97    14615.02    397.72 o 
   2   4   1      220.58      175.73     15.67 o 
   3   4   1      288.54      275.69     25.59 o 
   4   4   1       44.44       34.68     15.54 o 
   5   4   1      243.42      161.13     15.85 o 
   6   4   1        2.38       19.26     18.98 o 
   7   4   1      189.29      175.96     35.47 o 
   8   4   1      351.77      328.25     32.36 o 
   9   4   1       72.86       75.14     19.65 o 
  10   4   1        0.28       20.87     17.47 o 
  11   4   1      211.57      172.94     49.10 o 
  12   4   1      421.39      346.69     48.00 o 
  13   4   1        1.74       51.25     46.15 o 
  14   4   1        1.80       -4.31     37.82 o 
 -14   5   1       36.80       57.49     41.39 o 
 -13   5   1      123.65      222.10     48.08 o 
 -12   5   1      158.25      156.13     63.84 o 
 -11   5   1      684.64      652.57     63.28 o 
 -10   5   1      636.33      581.65     62.75 o 
  -9   5   1       59.43       63.48     23.52 o 
  -8   5   1      699.00      710.34     41.70 o 
  -7   5   1      195.58      170.83     23.11 o 
  -6   5   1      662.11      638.45     29.37 o 
  -5   5   1     1397.09     1342.04     50.36 o 
  -4   5   1     1087.44      928.53     32.84 o 
  -3   5   1     4528.90     4578.45    145.53 o 
  -2   5   1      610.93      481.60     17.99 o 
  -1   5   1     1227.42     1065.21     34.94 o 
   0   5   1     2664.10     2632.00     62.87 o 
   1   5   1     1902.99     1862.99     62.56 o 
   2   5   1     1813.55     1672.07     60.54 o 
   3   5   1     1454.25     1386.55     61.94 o 
   4   5   1      878.92      881.80     46.94 o 
   5   5   1       17.86       32.13     18.15 o 
   6   5   1     1441.84     1250.90     68.06 o 
   7   5   1      361.97      330.33     35.98 o 
   8   5   1       13.35       53.13     41.19 o 
   9   5   1      503.14      548.55     50.65 o 
  10   5   1      120.79      130.45     31.71 o 
  11   5   1       82.88      121.31     34.06 o 
  12   5   1       18.91       28.69     28.96 o 
  13   5   1        0.78      -12.00     32.62 o 
 -14   6   1       25.02       38.98     41.94 o 
 -13   6   1      143.71      102.82     36.44 o 
 -12   6   1       14.24       63.98     32.72 o 
 -11   6   1       12.58       16.09     22.68 o 
 -10   6   1       11.85       54.31     26.33 o 
  -9   6   1       11.50       13.62     21.51 o 
  -8   6   1      635.21      548.28     50.41 o 
  -7   6   1      188.93      209.95     22.77 o 
  -6   6   1       84.21      142.88     20.37 o 
  -5   6   1      194.07      184.53     44.67 o 
  -4   6   1      523.36      508.15     32.40 o 
  -3   6   1       67.70      144.86     19.19 o 
  -2   6   1      790.70      921.64     33.34 o 
  -1   6   1      270.59      236.70     14.41 o 
   0   6   1        4.23       38.43     20.70 o 
   1   6   1      837.69      889.32     54.69 o 
   2   6   1      779.49      655.49     34.38 o 
   3   6   1      156.77      226.15     33.56 o 
   4   6   1      201.74      231.93     23.66 o 
   5   6   1       57.05       60.41     16.25 o 
   6   6   1      146.75      144.19     26.37 o 
   7   6   1        1.93       -1.60     21.39 o 
   8   6   1        1.05        2.53     17.92 o 
   9   6   1       47.51       49.73     26.16 o 
  10   6   1       94.38       88.38     30.20 o 
  11   6   1       34.83       29.95     29.33 o 
  12   6   1       50.77       57.33     35.31 o 
  13   6   1        0.23      -40.80     42.34 o 
 -13   7   1       23.32       40.52     37.30 o 
 -12   7   1      157.26      196.87     48.76 o 
 -11   7   1      442.32      390.65     58.51 o 
 -10   7   1      682.02      586.69     58.35 o 
  -9   7   1      686.43      606.09     57.18 o 
  -8   7   1       92.01      112.31     33.34 o 
  -7   7   1       24.07       27.40     16.90 o 
  -6   7   1        3.13       12.62     16.36 o 
  -5   7   1      261.39      236.93     30.50 o 
  -4   7   1      778.42      723.51     46.14 o 
  -3   7   1      601.62      537.63     35.57 o 
  -2   7   1      419.91      470.19     67.70 o 
  -1   7   1       12.78       19.78      8.88 o 
   0   7   1       28.62       40.71     17.46 o 
   1   7   1      216.19      204.20     27.08 o 
   2   7   1     2282.10     2217.73     93.72 o 
   3   7   1      400.40      448.39     35.01 o 
   4   7   1      240.10      216.77     46.17 o 
   5   7   1      853.73      767.68     48.58 o 
   6   7   1      178.27      261.63     45.87 o 
   7   7   1      872.17      889.27     66.28 o 
   8   7   1      863.05      672.99     61.46 o 
   9   7   1      363.90      340.43     44.37 o 
  10   7   1      769.16      789.90     77.49 o 
  11   7   1       25.50      -32.85     32.85 o 
  12   7   1       20.38       10.33     35.75 o 
 -12   8   1        2.80      -37.75     37.75 o 
 -11   8   1        2.59       21.57     30.30 o 
 -10   8   1       67.49       86.43     34.65 o 
  -9   8   1       31.67       26.47     29.70 o 
  -8   8   1      291.41      257.70     41.95 o 
  -7   8   1       16.82       -0.25     21.45 o 
  -6   8   1       52.68       -0.02     20.85 o 
  -5   8   1      132.19      174.92     25.32 o 
  -4   8   1      277.41      222.27     27.10 o 
  -3   8   1        0.92       17.20     16.08 o 
  -2   8   1       65.58      108.71     31.29 o 
  -1   8   1        6.01       21.21     34.38 o 
   0   8   1       21.13       43.77     16.45 o 
   1   8   1      517.55      485.10     37.53 o 
   2   8   1        0.03      -16.97     16.97 o 
   3   8   1       46.19       56.24     25.08 o 
   4   8   1      185.00      208.66     28.19 o 
   5   8   1       10.31       44.56     21.73 o 
   6   8   1        0.22       80.76     28.25 o 
   7   8   1       56.92      106.82     35.72 o 
   8   8   1       97.45       95.82     32.67 o 
   9   8   1       15.77       20.34     28.91 o 
  10   8   1        2.66       25.66     32.68 o 
  11   8   1        0.42       23.09     37.61 o 
 -10   9   1      537.33      497.48     69.16 o 
  -9   9   1      317.10      364.04     57.71 o 
  -8   9   1       28.34       69.87     33.48 o 
  -7   9   1      143.05      181.83     39.65 o 
  -6   9   1      116.97      119.48     29.89 o 
  -5   9   1      115.47      105.81     31.76 o 
  -4   9   1      349.21      291.08     45.99 o 
  -3   9   1      843.34      710.24     66.39 o 
  -2   9   1      488.14      432.84     52.07 o 
  -1   9   1        1.98       19.41     36.92 o 
   0   9   1        2.39       27.18     25.03 o 
   1   9   1      614.79      545.68     54.01 o 
   2   9   1     1764.40     1631.84     93.68 o 
   3   9   1      228.12      230.12     34.43 o 
   4   9   1      501.50      484.40     44.54 o 
   5   9   1      425.54      438.94     81.11 o 
   6   9   1       97.41      130.96     36.00 o 
   7   9   1      168.05      262.95     47.23 o 
   8   9   1      373.28      496.29     98.38 o 
   9   9   1      129.54      203.60     46.35 o 
  -9  10   1       18.72       -8.98     36.01 o 
  -8  10   1        1.23      -18.87     39.16 o 
  -7  10   1        5.11       16.30     43.75 o 
  -6  10   1        3.72       49.99     43.03 o 
  -5  10   1       16.47      -16.78     25.51 o 
  -4  10   1        6.41       13.29     25.71 o 
  -3  10   1       19.68      105.86     36.50 o 
  -2  10   1      120.93       86.74     37.83 o 
  -1  10   1        7.99       27.57     27.84 o 
   0  10   1      214.35      150.87     39.37 o 
   1  10   1       23.02       59.44     34.93 o 
   2  10   1        0.07       -8.69     26.71 o 
   3  10   1       61.93       32.65     45.14 o 
   4  10   1        1.93       87.45     64.19 o 
   5  10   1        0.23       31.64     38.55 o 
   6  10   1        6.03       24.23     32.68 o 
   7  10   1       29.52       48.86     37.65 o 
   8  10   1        0.28       83.93     42.80 o 
  -6  11   1       23.71       58.42     47.45 o 
  -5  11   1      279.86      179.50     59.47 o 
  -4  11   1       90.87       86.08     41.50 o 
  -3  11   1       91.88       49.92     34.75 o 
  -2  11   1      285.28      281.25     51.92 o 
  -1  11   1        6.76      -25.36     32.33 o 
   0  11   1       58.54       23.67     31.59 o 
   1  11   1      332.34      252.45     53.16 o 
   2  11   1      197.01      259.67     87.11 o 
   3  11   1      461.63      351.30     75.47 o 
   4  11   1      398.72      408.62     78.29 o 
   5  11   1        3.45       71.60     47.65 o 
 -16   0   2      139.76      187.46    108.81 o 
 -15   0   2        0.70        3.54     61.04 o 
 -14   0   2       68.41       90.00     50.58 o 
 -13   0   2      177.17      285.88     77.47 o 
 -12   0   2      369.09      410.08     72.30 o 
 -11   0   2      207.08      196.81     47.11 o 
 -10   0   2      301.76      305.54     31.25 o 
  -9   0   2     1506.90     1658.24     94.25 o 
  -8   0   2      241.47      274.18     53.63 o 
  -7   0   2     9057.62    10571.97    382.49 o 
  -6   0   2     1799.05     1870.77    114.86 o 
  -5   0   2     7720.33     8276.31    239.87 o 
  -4   0   2     7053.48     7120.34    184.55 o 
  -3   0   2      153.86       76.15     29.66 o 
  -2   0   2    12677.82    12207.74    281.56 o 
  -1   0   2    38546.41    35335.21    363.51 o 
   0   0   2      736.46      839.00     34.66 o 
   1   0   2     1691.52     1907.40     91.42 o 
   2   0   2     2741.33     3234.86    109.92 o 
   3   0   2       21.53       78.76     11.09 o 
   4   0   2      565.59      655.62     27.82 o 
   5   0   2      665.86      911.14     45.13 o 
   6   0   2     1330.09     1445.09     60.47 o 
   7   0   2     1820.39     1694.79     69.51 o 
   8   0   2      205.50      217.67     19.96 o 
   9   0   2       39.02       49.92     50.63 o 
  10   0   2      298.72      437.89    135.97 o 
  11   0   2      223.43      318.48     68.90 o 
  12   0   2     1170.35     1480.10    160.68 o 
  13   0   2      337.08      350.27    101.65 o 
  14   0   2      213.94      267.15     89.51 o 
 -16   1   2       46.23       57.29     47.00 o 
 -15   1   2        6.67        2.84     29.40 o 
 -14   1   2       27.38      -12.24     29.30 o 
 -13   1   2      229.93      238.65     41.54 o 
 -12   1   2        6.63       16.92     19.45 o 
 -11   1   2      356.56      343.11     31.33 o 
 -10   1   2       18.56        4.11     10.83 o 
  -9   1   2        4.17       10.41     19.22 o 
  -8   1   2       41.05       52.33     22.76 o 
  -7   1   2      217.92      228.13     12.81 o 
  -6   1   2      519.32      506.22     29.91 o 
  -5   1   2      977.62     1024.98     38.16 o 
  -4   1   2     1961.12     2030.83     41.52 o 
  -3   1   2     3220.44     3370.45     56.60 o 
  -2   1   2     5703.04     5745.94    130.11 o 
  -1   1   2       67.48       70.90      3.92 o 
   0   1   2     1384.48     1379.35     62.82 o 
   1   1   2     1986.90     2039.65     65.77 o 
   2   1   2     1172.12     1223.85     33.53 o 
   3   1   2      121.04      141.30      8.17 o 
   4   1   2      207.92      229.27     10.76 o 
   5   1   2      124.31       91.64     11.20 o 
   6   1   2      101.48      127.91      9.25 o 
   7   1   2        2.76       -1.51     11.89 o 
   8   1   2      628.61      629.65     40.59 o 
   9   1   2       46.11       38.93     18.79 o 
  10   1   2        5.59      -14.56     21.59 o 
  11   1   2        5.95        5.34     26.63 o 
  12   1   2        9.30       43.10     48.97 o 
  13   1   2      123.73      109.31     36.09 o 
  14   1   2        0.47        3.52     30.20 o 
 -16   2   2        2.03      -28.60     37.36 o 
 -15   2   2       44.68       72.00     69.36 o 
 -14   2   2       13.72       33.83     30.18 o 
 -13   2   2      449.11      547.58     50.31 o 
 -12   2   2      479.71      527.27     47.26 o 
 -11   2   2      136.42      228.69     29.35 o 
 -10   2   2     1018.92     1157.76     62.86 o 
  -9   2   2     2373.97     2563.58    100.31 o 
  -8   2   2     1218.34     1219.02     52.20 o 
  -7   2   2      703.94      671.03     41.66 o 
  -6   2   2      221.04      223.09     20.60 o 
  -5   2   2     1602.09     1453.41     35.75 o 
  -4   2   2        3.49       14.38      8.68 o 
  -3   2   2     4145.18     4413.19     94.75 o 
  -2   2   2      123.81      202.30     20.77 o 
  -1   2   2     6524.49     6922.60    116.78 o 
   0   2   2     2436.38     2429.72     44.77 o 
   1   2   2     1307.94     1420.96     65.06 o 
   2   2   2     2037.49     2070.29     41.34 o 
   3   2   2        8.21       55.74     12.01 o 
   4   2   2     4610.27     4793.51    101.01 o 
   5   2   2     2665.36     2566.15    143.20 o 
   6   2   2     2133.58     2035.39     72.01 o 
   7   2   2     2172.59     2148.84     82.80 o 
   8   2   2      833.82      866.48     45.76 o 
   9   2   2      311.20      314.31     29.85 o 
  10   2   2        2.57       23.74     18.49 o 
  11   2   2      399.78      400.56     46.43 o 
  12   2   2       99.44      181.01     36.35 o 
  13   2   2        4.00      -15.52     28.51 o 
  14   2   2      457.21      435.22     65.11 o 
 -16   3   2       24.38      -16.02     42.72 o 
 -15   3   2        0.35       13.42     36.47 o 
 -14   3   2       63.13       54.34     38.26 o 
 -13   3   2       54.87       51.11     25.01 o 
 -12   3   2      168.95      205.39     55.48 o 
 -11   3   2        9.54       51.10     27.01 o 
 -10   3   2      135.64      146.90     22.62 o 
  -9   3   2      438.39      440.49     34.32 o 
  -8   3   2     1265.72     1111.89     79.76 o 
  -7   3   2        0.50       -2.46      9.33 o 
  -6   3   2       54.40       89.70     15.46 o 
  -5   3   2      926.28      915.67     34.16 o 
  -4   3   2     4334.13     5091.38    114.31 o 
  -3   3   2     1295.19     1382.29     32.82 o 
  -2   3   2      550.25      553.92     22.59 o 
  -1   3   2      241.13      257.81     15.12 o 
   0   3   2     5597.59     5900.32    111.25 o 
   1   3   2     1142.25     1218.68     26.81 o 
   2   3   2      989.27      914.04     28.66 o 
   3   3   2        0.37       -4.90      4.90 o 
   4   3   2        1.15       15.37      5.87 o 
   5   3   2      141.26      176.30     15.73 o 
   6   3   2     1081.55      922.05     41.17 o 
   7   3   2       88.62       61.60     21.45 o 
   8   3   2       26.01       27.78     20.15 o 
   9   3   2      880.67      829.86     49.14 o 
  10   3   2       48.68       58.15     20.92 o 
  11   3   2      114.68      103.57     26.59 o 
  12   3   2       38.56       40.30     27.60 o 
  13   3   2       97.25      104.57     40.10 o 
  14   3   2        0.49       29.80     41.27 o 
 -15   4   2      213.28      221.10     60.30 o 
 -14   4   2      284.22      210.41     43.91 o 
 -13   4   2        2.20       19.31     34.29 o 
 -12   4   2        6.11      -23.27     23.27 o 
 -11   4   2      207.02      270.14     44.48 o 
 -10   4   2      534.19      557.94     54.47 o 
  -9   4   2     1860.05     1762.76    140.26 o 
  -8   4   2      897.56      893.68     43.77 o 
  -7   4   2      607.68      608.79     27.35 o 
  -6   4   2     2057.88     2298.70     68.28 o 
  -5   4   2     1052.12      961.80     36.99 o 
  -4   4   2     2344.04     2246.58     58.94 o 
  -3   4   2     6055.82     6394.39    152.35 o 
  -2   4   2       22.35       18.65      6.85 o 
  -1   4   2     1451.21     1450.81     38.08 o 
   0   4   2     2047.86     2032.50     47.02 o 
   1   4   2      104.18      115.43     12.23 o 
   2   4   2      396.61      437.87     27.60 o 
   3   4   2      317.84      338.20     18.63 o 
   4   4   2        7.64       27.10     14.89 o 
   5   4   2      321.09      295.77     24.24 o 
   6   4   2       64.08      172.99     24.00 o 
   7   4   2      110.40      132.47     25.32 o 
   8   4   2     1408.08     1400.79     66.17 o 
   9   4   2      360.23      363.58     37.20 o 
  10   4   2      116.66      155.46     31.64 o 
  11   4   2      387.49      384.60     47.19 o 
  12   4   2      107.28      102.49     53.42 o 
  13   4   2      106.57      189.24     91.45 o 
 -15   5   2       72.16      141.69     70.07 o 
 -14   5   2      103.77       55.20     37.01 o 
 -13   5   2       48.92      102.33     43.33 o 
 -12   5   2        4.09        1.62     23.96 o 
 -11   5   2       97.06      145.87     29.12 o 
 -10   5   2        3.66       -8.30     23.11 o 
  -9   5   2      130.28      155.62     23.54 o 
  -8   5   2      161.79      196.63     29.73 o 
  -7   5   2       66.64       29.90     22.92 o 
  -6   5   2      713.76      926.38     37.49 o 
  -5   5   2      216.49      181.72     16.91 o 
  -4   5   2     1028.76      957.08     32.78 o 
  -3   5   2      114.98      194.36     27.89 o 
  -2   5   2      151.27      174.23     20.31 o 
  -1   5   2     2004.78     2159.03     59.26 o 
   0   5   2       46.58       65.98     14.41 o 
   1   5   2      465.31      540.16     51.79 o 
   2   5   2       37.31       58.94     23.68 o 
   3   5   2       95.05      143.82     23.15 o 
   4   5   2       58.46       54.08     13.15 o 
   5   5   2       46.53       60.01     14.78 o 
   6   5   2       17.06      111.06     38.10 o 
   7   5   2       66.97       63.48     43.57 o 
   8   5   2      250.87      245.29     34.42 o 
   9   5   2       24.32       94.01     26.74 o 
  10   5   2        0.01        1.18     35.53 o 
  11   5   2       15.01       15.58     27.97 o 
  12   5   2       17.18       24.45     28.28 o 
  13   5   2       47.37       51.02     40.57 o 
 -14   6   2      126.01       51.87     35.46 o 
 -13   6   2        0.99      -16.35     32.70 o 
 -12   6   2       18.73       -3.53     24.88 o 
 -11   6   2       85.03      156.34     33.91 o 
 -10   6   2      141.95      163.48     37.03 o 
  -9   6   2      268.44      239.87     36.72 o 
  -8   6   2      432.56      464.22     44.57 o 
  -7   6   2      227.20      264.09     28.70 o 
  -6   6   2      123.97      159.93     29.92 o 
  -5   6   2      111.59       92.20     19.88 o 
  -4   6   2      517.32      510.58     35.37 o 
  -3   6   2     1043.14     1127.16     42.83 o 
  -2   6   2     2131.88     1973.30     61.45 o 
  -1   6   2     1132.01     1089.64     56.18 o 
   0   6   2      864.94      725.14     40.46 o 
   1   6   2     1528.60     1534.58     63.57 o 
   2   6   2     3640.57     3567.25    130.66 o 
   3   6   2     3001.18     2800.76    126.28 o 
   4   6   2      674.47      669.11     38.96 o 
   5   6   2      451.69      470.49     34.45 o 
   6   6   2      470.38      494.96     45.53 o 
   7   6   2      155.20      157.83     51.84 o 
   8   6   2      185.11      181.79     30.51 o 
   9   6   2      400.44      450.20     48.84 o 
  10   6   2      272.04      256.72     42.05 o 
  11   6   2        1.14       24.96     29.83 o 
  12   6   2        8.21       18.55     34.08 o 
 -13   7   2        8.08       32.16     34.99 o 
 -12   7   2       35.02       11.87     26.43 o 
 -11   7   2        5.18       27.23     36.37 o 
 -10   7   2        2.01       46.65     26.62 o 
  -9   7   2       34.97       37.48     25.30 o 
  -8   7   2       42.38       23.43     22.69 o 
  -7   7   2      124.01      100.69     23.16 o 
  -6   7   2      264.61      277.83     36.05 o 
  -5   7   2      460.93      406.83     48.24 o 
  -4   7   2     1526.04     1513.41     74.27 o 
  -3   7   2       41.99       68.84     18.75 o 
  -2   7   2      526.85      525.92     25.95 o 
  -1   7   2      175.30      180.08     14.55 o 
   0   7   2       41.93       42.67     15.85 o 
   1   7   2       54.91       84.97     29.70 o 
   2   7   2      157.69      219.75     23.71 o 
   3   7   2        0.03        5.64     15.16 o 
   4   7   2        0.10       -5.17     21.04 o 
   5   7   2      232.12      239.50     27.85 o 
   6   7   2       60.54      128.16     35.91 o 
   7   7   2      306.34      244.75     40.43 o 
   8   7   2       80.20       87.85     30.92 o 
   9   7   2       36.58       36.38     29.66 o 
  10   7   2        3.29       30.01     33.51 o 
  11   7   2        2.58      -20.99     39.84 o 
 -12   8   2      136.18       69.27     38.41 o 
 -11   8   2       94.73       78.98     36.27 o 
 -10   8   2      453.31      567.92     66.66 o 
  -9   8   2       84.12      124.51     34.76 o 
  -8   8   2     1066.69      926.77     77.67 o 
  -7   8   2      369.06      637.80    150.67 o 
  -6   8   2       38.79       34.10     22.14 o 
  -5   8   2       77.39      156.93     27.58 o 
  -4   8   2       47.49      137.48     25.69 o 
  -3   8   2      558.31      527.32     39.42 o 
  -2   8   2      685.63      681.38     57.26 o 
  -1   8   2       20.23       29.51     18.19 o 
   0   8   2        8.97       62.06     24.34 o 
   1   8   2     1152.82     1133.57     65.90 o 
   2   8   2      638.27      606.46     44.07 o 
   3   8   2       11.59        8.28     17.08 o 
   4   8   2     1664.90     1582.12     99.36 o 
   5   8   2      273.65      316.64     45.20 o 
   6   8   2       99.25      148.63     43.74 o 
   7   8   2      242.18      205.05     40.83 o 
   8   8   2       14.51       -1.95     26.02 o 
   9   8   2      664.22      514.11     65.60 o 
  10   8   2      384.06      354.14     57.99 o 
 -11   9   2        1.82       15.83     38.28 o 
 -10   9   2        3.93      -11.72     31.51 o 
  -9   9   2        1.85       -2.66     27.25 o 
  -8   9   2      278.53      325.54     51.22 o 
  -7   9   2       29.41       13.29     24.37 o 
  -6   9   2      230.12      178.83     43.09 o 
  -5   9   2      176.75      200.65     33.34 o 
  -4   9   2      240.75      200.98     31.06 o 
  -3   9   2       52.88       39.23     37.97 o 
  -2   9   2      175.38      142.10     34.24 o 
  -1   9   2       62.34       15.84     32.89 o 
   0   9   2      146.47      205.20     53.07 o 
   1   9   2        1.70       -1.57     18.08 o 
   2   9   2       13.07       22.76     25.12 o 
   3   9   2      109.64       85.54     28.09 o 
   4   9   2        0.42       22.71     20.96 o 
   5   9   2       23.20       43.60     28.06 o 
   6   9   2       21.82       47.47     33.59 o 
   7   9   2      150.11      138.84     46.82 o 
   8   9   2        2.56       54.77     45.05 o 
   9   9   2       92.58      101.62     44.66 o 
  -9  10   2        5.89      -20.67     36.69 o 
  -8  10   2       21.50      -22.86     39.17 o 
  -7  10   2       48.88       73.08     39.05 o 
  -6  10   2       77.15       72.34     38.14 o 
  -5  10   2       35.31       10.84     27.20 o 
  -4  10   2      366.42      363.12     54.80 o 
  -3  10   2      638.81      641.67     71.39 o 
  -2  10   2     1256.93     1182.39     98.12 o 
  -1  10   2      293.40      233.95     46.43 o 
   0  10   2      780.10      769.77     79.97 o 
   1  10   2      466.31      453.23     56.83 o 
   2  10   2      317.84      340.43     52.65 o 
   3  10   2      814.77      849.02     84.45 o 
   4  10   2      413.75      339.13     66.26 o 
   5  10   2      149.37      142.41     44.93 o 
   6  10   2       31.05      105.84     39.01 o 
   7  10   2       27.54       24.43     33.18 o 
  -6  11   2       70.53      104.12     48.66 o 
  -5  11   2       38.65       32.46     47.19 o 
  -4  11   2        0.15       16.00     31.22 o 
  -3  11   2       19.74       32.50     35.67 o 
  -2  11   2       62.35       54.30     36.33 o 
  -1  11   2       31.45       29.37     32.51 o 
   0  11   2       36.37       44.26     34.82 o 
   1  11   2       14.33       85.00     40.46 o 
   2  11   2       68.48       91.40     41.37 o 
   3  11   2       92.06      129.21     55.07 o 
   4  11   2       84.01       89.78     50.63 o 
   5  11   2       53.75       58.79     75.00 o 
 -16   1   3        5.97       42.66     38.34 o 
 -15   1   3      128.48      120.04     40.95 o 
 -14   1   3      209.86      274.09     48.40 o 
 -13   1   3     1065.43     1052.81    110.92 o 
 -12   1   3      234.19      246.58     29.53 o 
 -11   1   3        6.50       47.27     24.05 o 
 -10   1   3     1488.85     1437.79     52.40 o 
  -9   1   3      468.79      514.86     24.26 o 
  -8   1   3     1627.81     1547.35     74.72 o 
  -7   1   3     2234.30     2288.82     69.78 o 
  -6   1   3     2062.92     1817.81     45.87 o 
  -5   1   3     5535.63     5072.18    105.85 o 
  -4   1   3      133.60      252.50     20.15 o 
  -3   1   3      347.52      454.28     13.29 o 
  -2   1   3     2099.28     1854.72     52.14 o 
  -1   1   3      530.93      528.00     16.06 o 
   0   1   3     5582.55     5777.34    111.73 o 
   1   1   3      317.99      452.82     37.75 o 
   2   1   3     3773.10     3661.25     74.42 o 
   3   1   3     1169.44     1028.77     26.86 o 
   4   1   3      641.88      565.27     24.81 o 
   5   1   3      357.73      298.24     21.70 o 
   6   1   3     1837.08     1836.71    110.08 o 
   7   1   3      533.58      502.98     30.83 o 
   8   1   3      975.38      965.49     92.03 o 
   9   1   3      376.92      444.04     34.75 o 
  10   1   3      243.17      249.87     35.41 o 
  11   1   3      542.32      538.69     58.68 o 
  12   1   3      259.89      289.12     50.44 o 
  13   1   3       60.05       32.33     35.22 o 
  14   1   3       49.12       73.08     45.23 o 
 -16   2   3        0.01       57.30     40.90 o 
 -15   2   3       24.40      -19.91     35.68 o 
 -14   2   3      193.85      279.09     46.56 o 
 -13   2   3       44.16        1.81     19.41 o 
 -12   2   3      152.74      226.37     38.18 o 
 -11   2   3      198.13      224.52     29.57 o 
 -10   2   3        1.83        1.71     11.22 o 
  -9   2   3      120.80      114.90     17.24 o 
  -8   2   3      193.71      194.12     15.83 o 
  -7   2   3       88.20       80.71      9.50 o 
  -6   2   3      739.59      818.06     34.92 o 
  -5   2   3     1602.76     1723.27     42.71 o 
  -4   2   3     4355.51     4617.94    102.76 o 
  -3   2   3     1715.42     1867.84     39.59 o 
  -2   2   3      437.83      431.32     22.50 o 
  -1   2   3      166.59      226.52     11.35 o 
   0   2   3        0.10        9.80      5.52 o 
   1   2   3      589.80      618.11     19.41 o 
   2   2   3      303.53      334.01     20.33 o 
   3   2   3      358.65      407.42     16.17 o 
   4   2   3      697.75      619.04     21.96 o 
   5   2   3       38.63       65.84     12.65 o 
   6   2   3      510.18      509.12     28.36 o 
   7   2   3       80.62       97.95     19.25 o 
   8   2   3       24.61       15.33     18.89 o 
   9   2   3      113.94      106.08     21.65 o 
  10   2   3       62.55       76.40     22.84 o 
  11   2   3      108.15      138.77     60.15 o 
  12   2   3        0.33       26.66     26.84 o 
  13   2   3       22.21       51.58     32.97 o 
  14   2   3       46.27       51.29     48.86 o 
 -16   3   3        0.86       51.47     49.61 o 
 -15   3   3      161.47      322.03     93.97 o 
 -14   3   3       62.50       76.40     29.55 o 
 -13   3   3      539.34      622.38     58.83 o 
 -12   3   3      773.84      897.00     81.33 o 
 -11   3   3      257.73      289.45     32.44 o 
 -10   3   3      359.50      446.44     36.18 o 
  -9   3   3      704.54      758.36     34.40 o 
  -8   3   3     1012.47     1081.64     38.25 o 
  -7   3   3     3496.77     3586.79     99.86 o 
  -6   3   3     2154.35     2231.11     62.97 o 
  -5   3   3      111.84       55.45      9.41 o 
  -4   3   3     2173.06     2149.17     60.45 o 
  -3   3   3      121.82      152.04     16.90 o 
  -2   3   3      327.22      362.62     14.90 o 
  -1   3   3      943.17      933.81     24.22 o 
   0   3   3        8.21        6.35      5.76 o 
   1   3   3      536.15      424.72     26.94 o 
   2   3   3      595.85      589.65     37.35 o 
   3   3   3      403.83      384.99     15.28 o 
   4   3   3     2360.83     2189.51     54.57 o 
   5   3   3     1393.86     1318.55     52.95 o 
   6   3   3     1072.82     1036.83     46.66 o 
   7   3   3     1306.89     1397.28     74.57 o 
   8   3   3      856.89      815.25     49.17 o 
   9   3   3       25.35        0.28     14.84 o 
  10   3   3     1215.12     1154.53     71.32 o 
  11   3   3     1190.52     1123.32     91.13 o 
  12   3   3       17.78       34.62     29.64 o 
  13   3   3        9.11       -4.01     38.25 o 
 -16   4   3        0.51       13.20     41.00 o 
 -15   4   3       91.51       90.48     45.94 o 
 -14   4   3       74.14        3.45     24.84 o 
 -13   4   3        0.20      -18.73     26.20 o 
 -12   4   3        8.73       42.19     22.27 o 
 -11   4   3       14.16       -1.97     21.62 o 
 -10   4   3      641.16      659.89     46.15 o 
  -9   4   3      338.29      396.18     34.61 o 
  -8   4   3       67.95       32.10     15.49 o 
  -7   4   3       97.00      100.62     24.41 o 
  -6   4   3        5.38       22.90     12.35 o 
  -5   4   3      121.19      149.73     12.94 o 
  -4   4   3       10.16       35.35     13.50 o 
  -3   4   3       75.22       90.96     12.38 o 
  -2   4   3      539.34      446.38     24.05 o 
  -1   4   3       37.57       62.82     16.32 o 
   0   4   3      463.39      523.29     24.98 o 
   1   4   3      201.74      280.45     11.64 o 
   2   4   3      159.17      174.74     10.70 o 
   3   4   3       36.04       29.51     15.68 o 
   4   4   3      289.26      307.49     20.29 o 
   5   4   3      726.36      628.91     32.02 o 
   6   4   3      365.45      284.48     37.32 o 
   7   4   3      660.82      678.14     39.43 o 
   8   4   3      201.56      213.79     23.59 o 
   9   4   3        0.06       -6.03     18.95 o 
  10   4   3      283.71      237.30     31.80 o 
  11   4   3      107.26      151.10     38.61 o 
  12   4   3        0.46       17.54     33.41 o 
  13   4   3       71.79       33.76     43.14 o 
 -15   5   3      125.22       87.62     47.92 o 
 -14   5   3      240.64      259.58     51.12 o 
 -13   5   3      339.86      412.90     59.34 o 
 -12   5   3      324.21      432.51     63.09 o 
 -11   5   3        3.76        9.07     22.39 o 
 -10   5   3      326.71      366.62     38.27 o 
  -9   5   3       73.25      112.16     22.30 o 
  -8   5   3      104.03      147.62     18.32 o 
  -7   5   3      705.46      727.76     37.25 o 
  -6   5   3       43.71       75.93     23.10 o 
  -5   5   3     1619.69     1602.53     55.05 o 
  -4   5   3     1834.60     1776.77     56.76 o 
  -3   5   3     1947.11     1780.21     53.71 o 
  -2   5   3     1021.73     1089.03     43.41 o 
  -1   5   3     2945.02     3078.41     84.70 o 
   0   5   3     1975.77     1853.06     75.54 o 
   1   5   3      133.09      121.51     15.76 o 
   2   5   3     2466.76     2266.00     96.12 o 
   3   5   3      228.33      205.36     19.54 o 
   4   5   3     1662.14     1944.71     93.02 o 
   5   5   3     1974.81     1879.77     86.36 o 
   6   5   3        1.89      -19.63     19.63 o 
   7   5   3        1.86       21.63     29.94 o 
   8   5   3       60.55       52.48     30.24 o 
   9   5   3      308.70      363.54     43.57 o 
  10   5   3      395.13      419.09     52.10 o 
  11   5   3       41.36      135.50     47.08 o 
  12   5   3      113.61       63.85     48.77 o 
 -14   6   3       54.52       71.33     39.39 o 
 -13   6   3       64.77       27.64     31.92 o 
 -12   6   3       12.08      -34.21     34.21 o 
 -11   6   3        1.68       35.12     28.67 o 
 -10   6   3       70.41       70.70     29.14 o 
  -9   6   3      139.22       92.38     37.45 o 
  -8   6   3      532.85      467.22     33.19 o 
  -7   6   3        0.03       63.18     35.18 o 
  -6   6   3        4.28        8.87     10.92 o 
  -5   6   3     1916.70     1943.61     67.28 o 
  -4   6   3      309.65      315.83     24.08 o 
  -3   6   3       18.71       29.34     13.33 o 
  -2   6   3      158.75      191.54     19.53 o 
  -1   6   3     1117.64      945.80     41.91 o 
   0   6   3      372.55      391.62     29.24 o 
   1   6   3       23.87       39.21     13.92 o 
   2   6   3       75.00       80.73     18.56 o 
   3   6   3      442.17      306.59     41.51 o 
   4   6   3     1837.99     1750.56     77.42 o 
   5   6   3        7.90        6.58     20.53 o 
   6   6   3      325.85      314.14     38.21 o 
   7   6   3      176.22      179.75     31.87 o 
   8   6   3       69.81       56.70     26.20 o 
   9   6   3       38.52       95.94     32.99 o 
  10   6   3       55.15       89.75     35.78 o 
  11   6   3       13.94       -4.74     33.64 o 
  12   6   3       64.21      -42.68     43.10 o 
 -13   7   3       40.33       57.95     49.00 o 
 -12   7   3      143.57      112.32     40.99 o 
 -11   7   3      373.72      425.19     96.22 o 
 -10   7   3       93.39      125.11     38.01 o 
  -9   7   3      161.44      232.88     41.42 o 
  -8   7   3      287.10      381.47     46.14 o 
  -7   7   3      251.91      251.49     49.97 o 
  -6   7   3      772.80      694.55     46.34 o 
  -5   7   3      539.87      482.40     38.84 o 
  -4   7   3      269.11      247.92     20.81 o 
  -3   7   3     2850.57     2784.23    114.91 o 
  -2   7   3     1493.71     1471.81     58.90 o 
  -1   7   3        2.40       31.51     22.22 o 
   0   7   3        3.49        7.53     17.79 o 
   1   7   3      405.69      417.54     35.65 o 
   2   7   3      166.29      211.69     25.37 o 
   3   7   3     1519.12     1494.23     99.76 o 
   4   7   3      809.53      808.27     51.05 o 
   5   7   3      495.75      499.21     54.03 o 
   6   7   3      272.32      267.58     37.83 o 
   7   7   3       38.87       51.05     29.88 o 
   8   7   3      231.48      289.74     48.23 o 
   9   7   3      426.66      410.11     59.29 o 
  10   7   3       52.43        5.37     32.04 o 
  11   7   3      114.00       60.59     37.86 o 
 -12   8   3        2.76      -12.38     29.27 o 
 -11   8   3        5.53       15.64     33.51 o 
 -10   8   3       49.55       31.92     41.30 o 
  -9   8   3       64.52       87.38     33.32 o 
  -8   8   3       53.61      112.83     55.99 o 
  -7   8   3        2.36       30.09     21.23 o 
  -6   8   3        0.77       38.80     22.31 o 
  -5   8   3      322.11      310.30     35.13 o 
  -4   8   3       69.12       50.91     18.82 o 
  -3   8   3      322.32      300.72     27.58 o 
  -2   8   3      133.90      140.55     24.29 o 
  -1   8   3       23.76        5.55     17.57 o 
   0   8   3      116.67      152.60     25.25 o 
   1   8   3       22.79       60.32     37.40 o 
   2   8   3       71.53       89.29     34.59 o 
   3   8   3       71.80      113.60     28.70 o 
   4   8   3        0.81      -13.92     21.85 o 
   5   8   3       11.34        7.88     22.82 o 
   6   8   3       15.19       11.83     25.88 o 
   7   8   3       72.92       83.10     34.83 o 
   8   8   3        2.71       -0.90     40.82 o 
   9   8   3        2.13       49.27     35.93 o 
  10   8   3       27.18       24.89     35.15 o 
 -11   9   3      281.89      290.45     55.89 o 
 -10   9   3       18.38      -12.79     31.89 o 
  -9   9   3       11.79       77.71     34.40 o 
  -8   9   3      218.64      214.46     45.28 o 
  -7   9   3       11.79       47.82     25.71 o 
  -6   9   3        3.20       23.27     22.01 o 
  -5   9   3      220.86      207.99     33.25 o 
  -4   9   3      387.53      361.12     50.57 o 
  -3   9   3     1883.03     1948.66    136.00 o 
  -2   9   3      416.21      452.55     55.13 o 
  -1   9   3      123.04      231.17     42.79 o 
   0   9   3      769.76      771.80     59.81 o 
   1   9   3      707.49      680.31     54.62 o 
   2   9   3      238.03      282.93     49.67 o 
   3   9   3     1325.96     1326.65     87.10 o 
   4   9   3      480.75      369.61     55.35 o 
   5   9   3      133.93      182.78     54.18 o 
   6   9   3       22.92      102.95     37.33 o 
   7   9   3        2.39      -18.65     31.86 o 
   8   9   3        3.46       78.97     38.88 o 
  -9  10   3      122.37       56.34     45.47 o 
  -8  10   3       61.20       92.42     46.13 o 
  -7  10   3       87.33       45.90     50.75 o 
  -6  10   3        9.96       -7.83     29.25 o 
  -5  10   3        2.14       24.10     28.95 o 
  -4  10   3       10.86       17.05     40.81 o 
  -3  10   3        1.72      -27.14     30.52 o 
  -2  10   3       29.55       45.53     36.46 o 
  -1  10   3        0.00       60.13     39.19 o 
   0  10   3       18.94       26.59     35.41 o 
   1  10   3       15.18       54.23     35.74 o 
   2  10   3       19.48       11.57     28.38 o 
   3  10   3        0.08      -20.25     34.18 o 
   4  10   3        5.75       37.43     34.13 o 
   5  10   3        2.87       23.07     32.16 o 
   6  10   3      185.09      198.31     55.79 o 
  -6  11   3      131.26      145.55     58.30 o 
  -5  11   3      258.02      266.66     70.51 o 
  -4  11   3      325.73      369.62     66.79 o 
  -3  11   3      687.33      604.64     84.11 o 
  -2  11   3       92.76      131.25     47.32 o 
  -1  11   3      301.86      432.69     71.77 o 
   0  11   3      182.47      271.16     56.86 o 
   1  11   3      152.06      135.94     48.85 o 
   2  11   3      120.85      134.51     59.29 o 
   3  11   3       23.60       21.85     49.05 o 
   4  11   3      141.15       65.82     60.62 o 
 -17   0   4       58.85       73.84    116.43 o 
 -16   0   4        1.05       41.67     56.32 o 
 -15   0   4        7.75        8.12     66.59 o 
 -14   0   4      246.12      354.86     69.24 o 
 -13   0   4     1136.28     1135.31     83.24 o 
 -12   0   4       25.72       13.39     18.34 o 
 -11   0   4      138.91      132.36     35.57 o 
 -10   0   4      388.31      389.56     76.34 o 
  -9   0   4      480.21      533.47     53.14 o 
  -8   0   4     1287.53     1218.28     61.17 o 
  -7   0   4      767.67      629.64     48.48 o 
  -6   0   4     8134.36     7779.22    332.91 o 
  -5   0   4      261.21      244.08     31.34 o 
  -4   0   4      290.37      387.85     16.66 o 
  -3   0   4      122.68      101.53      7.96 o 
  -2   0   4       12.97        5.59      1.68 o 
  -1   0   4    20496.21    20867.34    473.83 o 
   0   0   4     2292.26     2439.65     68.92 o 
   1   0   4     1222.00     1311.84     79.68 o 
   2   0   4     4398.32     4574.00    150.92 o 
   3   0   4       62.01       13.01     11.43 o 
   4   0   4     1021.20      972.37     45.53 o 
   5   0   4     7282.19     8070.81    309.80 o 
   6   0   4     2587.49     2565.84    115.53 o 
   7   0   4      828.79      756.93     49.29 o 
   8   0   4      163.41      174.24     35.09 o 
   9   0   4        1.99       20.99     34.13 o 
  10   0   4       98.71      198.20     54.84 o 
  11   0   4      565.40      544.66     88.85 o 
  12   0   4        7.53       56.72     54.52 o 
  13   0   4      214.85      401.80    108.50 o 
 -17   1   4       17.00      -26.78     43.70 o 
 -16   1   4        3.10        2.19     32.86 o 
 -15   1   4       28.60       23.16     31.91 o 
 -14   1   4      157.17      158.17     86.42 o 
 -13   1   4        8.64        7.12     20.45 o 
 -12   1   4       15.26       35.75     14.10 o 
 -11   1   4       44.44       37.66     13.28 o 
 -10   1   4      279.87      275.76     20.61 o 
  -9   1   4       14.83       54.95     31.46 o 
  -8   1   4     1008.07      976.23     60.31 o 
  -7   1   4        1.08       20.60     10.61 o 
  -6   1   4       98.42      149.84     10.30 o 
  -5   1   4     7144.16     7483.66    176.79 o 
  -4   1   4      982.76      957.86     21.43 o 
  -3   1   4      170.03      187.86     10.02 o 
  -2   1   4       13.01       17.19      3.47 o 
  -1   1   4       27.00       26.83      5.86 o 
   0   1   4      710.86      825.84     22.58 o 
   1   1   4      313.33      365.90     18.46 o 
   2   1   4      513.88      512.62     22.78 o 
   3   1   4      762.05      775.35     25.60 o 
   4   1   4       53.08       68.68     11.62 o 
   5   1   4      103.82      159.47     16.62 o 
   6   1   4        2.05        4.15      8.18 o 
   7   1   4       67.75      102.05     23.52 o 
   8   1   4       53.15       47.12     17.77 o 
   9   1   4       26.38        9.80     17.76 o 
  10   1   4       66.41       91.75     30.20 o 
  11   1   4       45.17       87.55     32.31 o 
  12   1   4       32.96       45.14     32.29 o 
  13   1   4       34.53       19.75     54.04 o 
 -17   2   4        9.59       86.81     63.03 o 
 -16   2   4      100.42      137.71     58.04 o 
 -15   2   4      267.66      314.97     53.59 o 
 -14   2   4      539.44      598.82     74.22 o 
 -13   2   4     1442.64     1470.29    105.68 o 
 -12   2   4      846.28      846.00     68.11 o 
 -11   2   4      285.57      303.34     25.01 o 
 -10   2   4     1905.47     1787.14     63.50 o 
  -9   2   4      113.58      101.74     23.76 o 
  -8   2   4     1251.00     1078.77     37.49 o 
  -7   2   4      954.79      872.01     39.41 o 
  -6   2   4     1065.57      820.94     27.38 o 
  -5   2   4     2562.66     2412.82     57.67 o 
  -4   2   4     1914.72     2102.87     53.13 o 
  -3   2   4      173.51      283.43     11.27 o 
  -2   2   4     1029.66      918.37     51.58 o 
  -1   2   4     2442.09     2353.63     57.27 o 
   0   2   4     4547.15     4446.66     97.82 o 
   1   2   4      124.49       48.04     15.46 o 
   2   2   4      885.12      707.20     24.89 o 
   3   2   4      378.75      337.49     23.27 o 
   4   2   4      734.77      715.20     25.06 o 
   5   2   4     2436.82     2341.17     67.54 o 
   6   2   4      546.64      561.27     34.44 o 
   7   2   4     3098.88     3160.01    130.62 o 
   8   2   4       28.43       41.08     23.55 o 
   9   2   4        1.33       29.06     20.54 o 
  10   2   4      157.10      155.46     34.46 o 
  11   2   4      109.94      117.12     48.53 o 
  12   2   4      184.31      189.16     42.90 o 
  13   2   4      328.56      364.82     79.18 o 
 -16   3   4       75.09       80.12     55.27 o 
 -15   3   4       99.66       69.62     36.56 o 
 -14   3   4        0.48        2.64     19.75 o 
 -13   3   4       63.08       95.71     28.45 o 
 -12   3   4       56.77       68.03     42.32 o 
 -11   3   4       27.50       35.35     32.08 o 
 -10   3   4       10.05        9.02     16.78 o 
  -9   3   4        0.35        2.87     10.79 o 
  -8   3   4        1.75       15.51     10.46 o 
  -7   3   4      325.05      282.83     17.15 o 
  -6   3   4      332.06      406.70     19.02 o 
  -5   3   4     2104.49     2344.91     62.54 o 
  -4   3   4       27.14       55.44      7.68 o 
  -3   3   4     1561.03     1678.98     49.63 o 
  -2   3   4     3206.31     3686.38     85.72 o 
  -1   3   4     1273.26     1361.31     35.65 o 
   0   3   4       72.98      116.31      9.52 o 
   1   3   4      397.35      504.74     20.12 o 
   2   3   4      746.42      715.94     24.87 o 
   3   3   4       55.74       78.00     21.69 o 
   4   3   4      194.11      195.89     12.88 o 
   5   3   4      129.08      147.30     11.60 o 
   6   3   4        3.66       -7.39     15.91 o 
   7   3   4      223.15      217.90     24.82 o 
   8   3   4       17.92       10.64     16.21 o 
   9   3   4      148.74      198.23     29.23 o 
  10   3   4      105.68      113.66     29.27 o 
  11   3   4       19.85        4.17     25.41 o 
  12   3   4       25.28       15.86     32.73 o 
  13   3   4       10.11      -21.57     43.09 o 
 -16   4   4       60.01       -1.09     40.61 o 
 -15   4   4       93.12       52.60     38.48 o 
 -14   4   4        5.53       12.64     25.80 o 
 -13   4   4      208.10      293.80     59.68 o 
 -12   4   4       70.55      132.45     29.22 o 
 -11   4   4       47.95      101.66     36.54 o 
 -10   4   4      441.64      417.78     29.21 o 
  -9   4   4       22.97       51.84     27.38 o 
  -8   4   4     2025.71     2004.52     68.23 o 
  -7   4   4      669.59      563.15     26.29 o 
  -6   4   4       18.22       21.19     11.71 o 
  -5   4   4      931.96      838.06     31.29 o 
  -4   4   4      266.93      234.94     14.72 o 
  -3   4   4      768.51      786.31     37.13 o 
  -2   4   4     2158.06     2352.51     63.85 o 
  -1   4   4     1963.06     1880.01     53.16 o 
   0   4   4     1275.27     1139.42     35.32 o 
   1   4   4     3102.34     3070.16     89.42 o 
   2   4   4     1671.41     1529.73     57.86 o 
   3   4   4      373.99      274.83     33.40 o 
   4   4   4      590.18      563.58     24.69 o 
   5   4   4      390.18      394.26     44.42 o 
   6   4   4     2114.71     2062.12     89.04 o 
   7   4   4     2582.71     2352.31    105.69 o 
   8   4   4       40.98       62.90     20.13 o 
   9   4   4       60.19       55.45     24.65 o 
  10   4   4       14.44      -27.68     27.68 o 
  11   4   4       21.83       35.04     34.86 o 
  12   4   4      237.71      308.28     68.58 o 
 -15   5   4       59.21       33.32     37.26 o 
 -14   5   4        2.53       29.05     33.45 o 
 -13   5   4       27.20       61.50     30.62 o 
 -12   5   4       22.15       40.45     22.73 o 
 -11   5   4      198.13      207.19     51.02 o 
 -10   5   4        4.08      -10.34     16.83 o 
  -9   5   4      109.92      107.50     18.29 o 
  -8   5   4       45.51       59.58     25.62 o 
  -7   5   4       59.52      145.27     20.55 o 
  -6   5   4      109.74      155.34     16.98 o 
  -5   5   4      419.73      505.48     25.63 o 
  -4   5   4       26.74       33.23     14.77 o 
  -3   5   4      112.21      134.05     14.19 o 
  -2   5   4      890.28      803.11     36.89 o 
  -1   5   4        0.08       43.52     11.20 o 
   0   5   4        2.72        4.17      7.89 o 
   1   5   4       19.11       18.07     15.81 o 
   2   5   4        8.82       44.66     12.98 o 
   3   5   4      327.87      363.75     29.29 o 
   4   5   4       30.37       53.92     26.55 o 
   5   5   4      526.27      499.77     41.14 o 
   6   5   4      622.97      620.18     56.89 o 
   7   5   4      381.66      354.61     41.23 o 
   8   5   4       34.78       83.41     33.12 o 
   9   5   4       26.50       47.78     27.70 o 
  10   5   4        0.60       -3.43     23.32 o 
  11   5   4       25.84      -14.21     32.58 o 
  12   5   4       33.15       18.17     39.29 o 
 -15   6   4      109.41       65.82     46.27 o 
 -14   6   4        8.26       16.56     33.13 o 
 -13   6   4       99.23      129.38     43.68 o 
 -12   6   4       24.35       33.95     26.79 o 
 -11   6   4      301.63      385.27     51.22 o 
 -10   6   4      629.09      548.71     51.47 o 
  -9   6   4      396.04      350.11     35.29 o 
  -8   6   4     1145.46     1146.21     55.69 o 
  -7   6   4      829.14      739.82     39.19 o 
  -6   6   4      629.50      591.21     32.77 o 
  -5   6   4      200.79      217.56     20.91 o 
  -4   6   4      692.96      725.57     35.87 o 
  -3   6   4     1968.82     1957.82     83.15 o 
  -2   6   4      853.47      906.52     56.35 o 
  -1   6   4     1230.11     1226.29     45.92 o 
   0   6   4     1215.92     1214.62     59.82 o 
   1   6   4      785.06      787.14     45.64 o 
   2   6   4       23.32      -14.40     14.40 o 
   3   6   4      118.11      119.45     20.39 o 
   4   6   4       94.78      169.66     25.64 o 
   5   6   4      304.90      349.79     40.79 o 
   6   6   4      247.18      263.56     35.74 o 
   7   6   4       88.59      135.49     32.42 o 
   8   6   4      268.00      245.25     40.39 o 
   9   6   4      209.55      258.39     47.98 o 
  10   6   4       10.80      -19.13     32.20 o 
  11   6   4       34.88       15.77     37.41 o 
 -14   7   4       17.74       -1.62     30.70 o 
 -13   7   4        2.80       64.81     37.44 o 
 -12   7   4       58.57       61.50     32.97 o 
 -11   7   4       49.93       76.06     34.46 o 
 -10   7   4        0.01       -2.67     35.42 o 
  -9   7   4       58.71       70.84     29.00 o 
  -8   7   4       28.57       82.20     24.91 o 
  -7   7   4      184.93      173.13     28.49 o 
  -6   7   4       19.64       38.37     20.84 o 
  -5   7   4      155.78      258.63     34.55 o 
  -4   7   4      349.11      281.51     25.81 o 
  -3   7   4       20.62       30.42     20.53 o 
  -2   7   4      306.67      267.58     30.77 o 
  -1   7   4       38.05       25.21     30.40 o 
   0   7   4     1288.14     1214.82     66.97 o 
   1   7   4      432.56      478.46     39.72 o 
   2   7   4      105.06      140.15     50.16 o 
   3   7   4       48.32       66.64     23.64 o 
   4   7   4        8.43       35.96     23.84 o 
   5   7   4       32.65      114.51     56.08 o 
   6   7   4       46.15       86.15     32.18 o 
   7   7   4      421.84      423.10     64.18 o 
   8   7   4       21.14       -0.99     23.61 o 
   9   7   4      168.07      240.82     50.94 o 
  10   7   4        2.21       20.71     37.24 o 
 -13   8   4        3.06       70.16     51.27 o 
 -12   8   4       78.08       23.36     32.21 o 
 -11   8   4       87.34       82.32     35.08 o 
 -10   8   4       98.83      132.10     43.61 o 
  -9   8   4      546.02      553.71     64.62 o 
  -8   8   4      159.96      167.13     32.48 o 
  -7   8   4      160.89      250.55     34.02 o 
  -6   8   4      266.54      231.84     34.00 o 
  -5   8   4      116.46      130.14     26.98 o 
  -4   8   4       34.52       16.61     19.09 o 
  -3   8   4      661.70      741.16     54.65 o 
  -2   8   4      262.13      321.72     36.22 o 
  -1   8   4     1119.58     1160.33     78.47 o 
   0   8   4     2401.08     2384.18    120.67 o 
   1   8   4        6.00       32.76     21.76 o 
   2   8   4       91.90      128.16     29.20 o 
   3   8   4      230.18      203.17     40.78 o 
   4   8   4      716.93      651.73     65.06 o 
   5   8   4      863.46      762.27     72.40 o 
   6   8   4       28.25       99.46     47.71 o 
   7   8   4      123.15      184.09     45.57 o 
   8   8   4      460.19      404.69     66.72 o 
   9   8   4      163.90      120.75     43.29 o 
 -11   9   4        3.78       10.27     31.86 o 
 -10   9   4        8.06       17.71     32.82 o 
  -9   9   4       13.08       39.32     34.03 o 
  -8   9   4       13.13       -2.50     25.92 o 
  -7   9   4      143.09      193.53     39.15 o 
  -6   9   4      128.46      207.73     37.50 o 
  -5   9   4       81.88       50.62     32.54 o 
  -4   9   4      226.84      306.34     49.29 o 
  -3   9   4      113.17      189.53     38.30 o 
  -2   9   4       11.91      -27.66     27.66 o 
  -1   9   4        0.22       22.03     26.58 o 
   0   9   4      117.10      161.96     36.06 o 
   1   9   4      162.51      187.08     50.70 o 
   2   9   4       29.87       80.74     29.95 o 
   3   9   4        3.24      -26.38     27.32 o 
   4   9   4       15.48       15.82     26.47 o 
   5   9   4       88.16       41.59     37.03 o 
   6   9   4       39.61       56.61     40.52 o 
   7   9   4       14.08       51.96     40.10 o 
  -9  10   4      225.03      273.61     87.55 o 
  -8  10   4      811.19      574.58     80.72 o 
  -7  10   4      429.46      489.42    118.98 o 
  -6  10   4      231.00      205.27     49.97 o 
  -5  10   4      156.12      239.24     51.97 o 
  -4  10   4      761.73      858.35     85.84 o 
  -3  10   4     1006.38      947.32     96.02 o 
  -2  10   4      271.05      436.01     63.13 o 
  -1  10   4      404.78      449.14     64.96 o 
   0  10   4      140.83      134.75     44.82 o 
   1  10   4       96.35      122.42     49.42 o 
   2  10   4       58.60       67.84     36.96 o 
   3  10   4       10.15       27.88     35.55 o 
   4  10   4        1.59       45.58     31.94 o 
   5  10   4        3.90       11.00     32.60 o 
  -6  11   4        5.57       21.59     48.56 o 
  -5  11   4        0.84       35.12     37.83 o 
  -4  11   4       94.19      100.40     46.50 o 
  -3  11   4       30.18       41.21     37.96 o 
  -2  11   4        3.52       18.84     39.96 o 
  -1  11   4       62.25       65.39     41.05 o 
   0  11   4       35.29       75.12     46.89 o 
   1  11   4       91.19      179.86     61.38 o 
   2  11   4       18.43       14.83     42.42 o 
   3  11   4       25.88       35.62     43.23 o 
 -17   1   5       44.46       56.64     43.12 o 
 -16   1   5        8.59       72.24     38.43 o 
 -15   1   5       33.14       -4.49     28.36 o 
 -14   1   5      326.39      301.14     40.00 o 
 -13   1   5      468.96      519.28     45.44 o 
 -12   1   5        5.81       17.31     17.20 o 
 -11   1   5     1316.21     1373.26     58.91 o 
 -10   1   5      284.85      272.25     20.21 o 
  -9   1   5       30.82       96.35     19.20 o 
  -8   1   5        2.20       12.99     12.71 o 
  -7   1   5      325.46      226.77     22.95 o 
  -6   1   5     1908.09     1823.75     46.81 o 
  -5   1   5     3932.66     4411.34     93.74 o 
  -4   1   5      808.97      843.65     26.43 o 
  -3   1   5     1315.81     1408.36     37.28 o 
  -2   1   5      368.95      358.44     13.23 o 
  -1   1   5     6807.25     7042.22    141.85 o 
   0   1   5     1005.22     1013.34     30.51 o 
   1   1   5    10283.98    10930.44    260.12 o 
   2   1   5     3560.43     3533.08    198.71 o 
   3   1   5        9.78       12.98      8.42 o 
   4   1   5      349.76      346.28     19.29 o 
   5   1   5      281.80      322.20     19.61 o 
   6   1   5      670.82      663.18     33.83 o 
   7   1   5     2228.48     2057.63     93.04 o 
   8   1   5       10.28       -6.69     15.84 o 
   9   1   5       31.35       17.87     26.51 o 
  10   1   5      127.02      157.25     40.36 o 
  11   1   5        1.48       29.12     31.63 o 
  12   1   5      120.50      135.53     45.64 o 
 -17   2   5       24.48       66.23     54.81 o 
 -16   2   5      103.43      101.14     45.68 o 
 -15   2   5      119.68       81.01     37.44 o 
 -14   2   5      101.59      100.37     30.32 o 
 -13   2   5       44.44       42.41     30.50 o 
 -12   2   5       16.69        8.41     29.94 o 
 -11   2   5      101.02      125.96     41.65 o 
 -10   2   5       80.79       92.20     24.57 o 
  -9   2   5     1040.28      967.17     43.10 o 
  -8   2   5       47.38       71.47     12.69 o 
  -7   2   5     1116.46     1185.19     39.00 o 
  -6   2   5      891.08      868.59     31.32 o 
  -5   2   5       88.61      101.15      9.06 o 
  -4   2   5      170.09      161.21     12.31 o 
  -3   2   5      216.14      200.09     16.06 o 
  -2   2   5      195.12      188.92      9.04 o 
  -1   2   5     3321.54     3778.01     96.66 o 
   0   2   5     1125.83     1486.25     43.88 o 
   1   2   5      102.06      101.34     13.93 o 
   2   2   5        2.15       13.81     11.94 o 
   3   2   5      205.16      213.54     19.85 o 
   4   2   5        0.01        8.42     10.81 o 
   5   2   5       55.05       77.78     15.31 o 
   6   2   5       79.20       84.97     18.73 o 
   7   2   5       23.93        7.13     14.96 o 
   8   2   5      670.96      603.54     46.39 o 
   9   2   5        0.03        1.07     18.84 o 
  10   2   5       44.82       10.90     26.00 o 
  11   2   5        0.06      -17.24     28.09 o 
  12   2   5       25.31       23.33     40.12 o 
 -16   3   5      166.14      229.87     99.75 o 
 -15   3   5        3.56       33.46     27.68 o 
 -14   3   5       59.57       90.84     36.50 o 
 -13   3   5     1801.67     1877.21    130.12 o 
 -12   3   5      466.17      409.38     41.31 o 
 -11   3   5      911.45      904.00     49.47 o 
 -10   3   5      162.42      127.25     18.97 o 
  -9   3   5       27.16       21.87     11.20 o 
  -8   3   5      768.99      615.83     34.92 o 
  -7   3   5        2.31       19.59     20.96 o 
  -6   3   5     2628.52     2542.72     72.74 o 
  -5   3   5      888.74      836.76     28.68 o 
  -4   3   5      717.49      805.80     26.20 o 
  -3   3   5      913.08      943.71     28.49 o 
  -2   3   5       83.43      162.77     11.00 o 
  -1   3   5     2256.72     1893.50     50.33 o 
   0   3   5      752.03      684.98     28.68 o 
   1   3   5     3218.49     3477.18     97.20 o 
   2   3   5     3241.49     3464.96    108.81 o 
   3   3   5     1187.01     1043.25     49.78 o 
   4   3   5     1748.80     1722.15     85.98 o 
   5   3   5      258.54      193.64     17.16 o 
   6   3   5     1465.60     1400.31     68.78 o 
   7   3   5      497.05      486.72     39.09 o 
   8   3   5       81.16       87.57     25.99 o 
   9   3   5      777.28      691.62     55.41 o 
  10   3   5       71.44      100.17     35.06 o 
  11   3   5        3.56      -10.35     36.50 o 
  12   3   5       14.78       23.84     41.39 o 
 -16   4   5        0.94      129.46     54.78 o 
 -15   4   5        4.81       26.98     30.95 o 
 -14   4   5       20.11        5.57     23.26 o 
 -13   4   5       18.67       10.63     21.75 o 
 -12   4   5      259.27      240.60     35.04 o 
 -11   4   5       57.57       83.27     17.96 o 
 -10   4   5       43.62       48.36     20.38 o 
  -9   4   5      241.03      236.42     21.76 o 
  -8   4   5      499.15      440.60     39.38 o 
  -7   4   5      609.40      564.21     29.82 o 
  -6   4   5      644.10      647.77     39.09 o 
  -5   4   5       46.85       61.72     11.11 o 
  -4   4   5        3.52        2.82      8.38 o 
  -3   4   5       30.58       43.76      9.63 o 
  -2   4   5      348.60      438.61     20.05 o 
  -1   4   5       21.41       33.14      9.03 o 
   0   4   5      676.14      556.93     37.04 o 
   1   4   5       89.50      110.20     15.28 o 
   2   4   5     1443.86     1500.21     56.42 o 
   3   4   5      836.30      862.78     35.07 o 
   4   4   5       44.19       56.48     19.49 o 
   5   4   5      283.22      335.34     27.91 o 
   6   4   5      272.73      247.14     27.92 o 
   7   4   5      228.66      232.01     30.41 o 
   8   4   5      140.87      147.57     28.50 o 
   9   4   5       53.90       90.10     34.16 o 
  10   4   5       15.14        5.86     25.81 o 
  11   4   5       10.49        5.71     39.05 o 
 -15   5   5       39.75       39.91     34.99 o 
 -14   5   5       59.26       39.65     32.85 o 
 -13   5   5       22.07      -15.27     23.66 o 
 -12   5   5       23.96       93.66     27.39 o 
 -11   5   5      429.27      501.94     45.94 o 
 -10   5   5        1.79       27.14     19.21 o 
  -9   5   5       44.01       35.91     22.17 o 
  -8   5   5      453.41      435.11     31.34 o 
  -7   5   5     1382.00     1353.01     75.86 o 
  -6   5   5     2569.52     2748.05     96.40 o 
  -5   5   5     3079.38     3019.51     98.23 o 
  -4   5   5     1606.18     1664.91     57.63 o 
  -3   5   5     1302.72     1277.77     47.85 o 
  -2   5   5     1659.43     1543.38     58.62 o 
  -1   5   5     1029.43     1019.15     39.85 o 
   0   5   5     1135.36     1032.35     58.95 o 
   1   5   5      339.35      293.53     25.17 o 
   2   5   5      878.23      740.20     33.76 o 
   3   5   5     1243.62     1217.20     62.49 o 
   4   5   5       21.44       18.89     16.37 o 
   5   5   5       16.45      108.29     44.07 o 
   6   5   5       97.67      178.60     33.19 o 
   7   5   5       23.16       63.22     28.08 o 
   8   5   5      580.07      593.84     61.69 o 
   9   5   5      402.77      355.89     58.90 o 
  10   5   5       64.56       43.93     33.47 o 
  11   5   5      126.72       76.71     46.95 o 
 -15   6   5        1.98       22.89     37.75 o 
 -14   6   5       23.90       23.09     36.37 o 
 -13   6   5        0.01       22.86     29.57 o 
 -12   6   5       12.31       26.02     29.73 o 
 -11   6   5       81.65      110.11     31.45 o 
 -10   6   5      190.95      180.65     25.58 o 
  -9   6   5      444.79      383.48     53.96 o 
  -8   6   5       40.68       43.84     21.28 o 
  -7   6   5        5.43       24.30     17.12 o 
  -6   6   5      451.02      482.83     31.56 o 
  -5   6   5      710.79      703.30     44.47 o 
  -4   6   5       49.91       58.93     14.24 o 
  -3   6   5     2639.23     2780.75    102.73 o 
  -2   6   5      357.46      352.59     24.36 o 
  -1   6   5       77.36      119.49     16.12 o 
   0   6   5      294.23      323.76     29.77 o 
   1   6   5       12.85       40.96     16.97 o 
   2   6   5     1061.22     1094.46     59.08 o 
   3   6   5       93.25       37.54     17.86 o 
   4   6   5      287.12      299.62     31.28 o 
   5   6   5       44.83       62.61     29.48 o 
   6   6   5      258.29      342.72     44.94 o 
   7   6   5       34.00       45.47     28.95 o 
   8   6   5      207.45      201.96     43.05 o 
   9   6   5      144.10      195.50    147.74 o 
  10   6   5       18.42       11.12     30.98 o 
 -14   7   5      115.24      160.24     68.47 o 
 -13   7   5      409.16      397.22     63.58 o 
 -12   7   5      341.42      385.12     55.04 o 
 -11   7   5      201.45      243.78     41.33 o 
 -10   7   5      566.04      547.04     78.18 o 
  -9   7   5      401.25      276.49     63.52 o 
  -8   7   5      749.61      706.60     54.73 o 
  -7   7   5       93.15      136.71     35.87 o 
  -6   7   5      233.50      275.34     25.73 o 
  -5   7   5      245.51      279.21     26.93 o 
  -4   7   5     1232.58     1364.01     74.62 o 
  -3   7   5      163.69      180.70     22.63 o 
  -2   7   5     1190.85     1160.65     65.35 o 
  -1   7   5      110.79      206.80     28.44 o 
   0   7   5      342.08      390.08     36.44 o 
   1   7   5     1480.29     1624.38    128.83 o 
   2   7   5     1149.10     1277.57     79.76 o 
   3   7   5      240.84      191.28     37.56 o 
   4   7   5     1291.02     1252.68     93.15 o 
   5   7   5      119.48      172.08     35.57 o 
   6   7   5      135.54      206.97     38.87 o 
   7   7   5      378.96      445.99     54.99 o 
   8   7   5      230.14      209.54     46.08 o 
   9   7   5      296.34      305.95     64.49 o 
 -13   8   5        1.03       35.90     37.24 o 
 -12   8   5        0.01       48.88     35.58 o 
 -11   8   5        5.72      -19.43     30.62 o 
 -10   8   5       52.42       90.02     43.10 o 
  -9   8   5       10.72      -22.50     29.36 o 
  -8   8   5      108.42       82.18     29.92 o 
  -7   8   5       38.44      110.83     28.10 o 
  -6   8   5      114.07      126.89     37.34 o 
  -5   8   5      171.98      205.81     32.34 o 
  -4   8   5      286.99      341.08     31.32 o 
  -3   8   5        0.51       33.24     26.54 o 
  -2   8   5      126.78      107.34     27.31 o 
  -1   8   5        0.24        3.39     18.36 o 
   0   8   5      181.54      214.91     31.93 o 
   1   8   5      425.29      402.89     44.94 o 
   2   8   5      202.93      276.32     36.91 o 
   3   8   5       27.68       31.47     26.27 o 
   4   8   5        5.84       -3.39     25.97 o 
   5   8   5       43.49       43.96     31.59 o 
   6   8   5       65.88       39.38     31.47 o 
   7   8   5        1.09       -3.06     26.29 o 
   8   8   5        0.56        0.61     33.18 o 
 -11   9   5        0.93       41.67     40.85 o 
 -10   9   5       46.57       25.09     32.48 o 
  -9   9   5      229.32      332.73     71.27 o 
  -8   9   5      151.13      178.07     44.07 o 
  -7   9   5       71.88      107.39     39.77 o 
  -6   9   5      705.54      677.47     69.68 o 
  -5   9   5     1073.73     1148.22     93.46 o 
  -4   9   5     2011.47     2047.72    146.44 o 
  -3   9   5      393.59      452.92     62.99 o 
  -2   9   5      106.54      144.63     37.95 o 
  -1   9   5      162.80      294.37     50.19 o 
   0   9   5      197.98      198.57     36.09 o 
   1   9   5      273.68      263.89     40.09 o 
   2   9   5      500.11      440.28     52.15 o 
   3   9   5       51.68       76.18     37.21 o 
   4   9   5        8.82       -9.67     31.90 o 
   5   9   5       13.69       16.20     32.36 o 
   6   9   5        4.10       28.82     33.71 o 
  -9  10   5       78.68      113.83     58.74 o 
  -8  10   5      389.16      375.06     68.43 o 
  -7  10   5      115.48      146.59     74.85 o 
  -6  10   5        2.84       15.66     33.97 o 
  -5  10   5       50.42       74.99     42.64 o 
  -4  10   5       18.58       94.32     38.01 o 
  -3  10   5      139.08      183.49     47.87 o 
  -2  10   5        9.39      -24.69     30.35 o 
  -1  10   5       42.74      160.36     73.77 o 
   0  10   5        0.01      -24.86     35.77 o 
   1  10   5       40.10       32.43     47.43 o 
   2  10   5        3.52       40.01     43.97 o 
   3  10   5        8.41       -6.97     31.84 o 
   4  10   5      134.57      108.59     45.00 o 
  -6  11   5      220.26      228.73     70.20 o 
  -5  11   5       68.24       96.01     68.05 o 
  -4  11   5       79.67       39.87     38.93 o 
  -3  11   5       35.86       16.93     40.71 o 
  -2  11   5       54.43       68.22     52.18 o 
  -1  11   5        1.73       15.59     34.12 o 
   0  11   5      112.82      135.76     56.56 o 
   1  11   5       12.09       28.73     43.95 o 
 -17   0   6       26.42       -3.49     65.48 o 
 -16   0   6       20.87      -45.94     45.94 o 
 -15   0   6      127.94      235.63     65.31 o 
 -14   0   6      167.97      147.58     32.39 o 
 -13   0   6       32.14       14.08     34.02 o 
 -12   0   6        8.44        5.11     19.13 o 
 -11   0   6      620.48      621.60     52.75 o 
 -10   0   6      148.91      168.93     47.83 o 
  -9   0   6      362.07      453.97     85.12 o 
  -8   0   6     5806.81     6537.03    285.35 o 
  -7   0   6     2386.41     2506.75    114.09 o 
  -6   0   6     1929.86     2169.21     73.29 o 
  -5   0   6     2756.20     2606.32    106.44 o 
  -4   0   6     1497.30     1537.10     76.98 o 
  -3   0   6     4214.97     4339.89    195.58 o 
  -2   0   6     6217.42     6193.74    157.97 o 
  -1   0   6     2938.65     2906.95     91.02 o 
   0   0   6     1109.81     1039.67     43.64 o 
   1   0   6     2458.23     2730.20    117.40 o 
   2   0   6      240.60      265.08     44.99 o 
   3   0   6       17.73       18.43     15.09 o 
   4   0   6     1148.08     1305.79     90.39 o 
   5   0   6      451.46      419.48     39.42 o 
   6   0   6      778.07      737.94     74.47 o 
   7   0   6        4.21       12.97     27.52 o 
   8   0   6       56.64       46.81     41.20 o 
   9   0   6      423.78      612.77     95.05 o 
  10   0   6        7.53       39.33     45.16 o 
  11   0   6       61.09       65.58     53.01 o 
  12   0   6      108.86      159.29     80.39 o 
 -17   1   6      119.97      162.16     54.34 o 
 -16   1   6        0.03      -38.36     38.36 o 
 -15   1   6        7.37       39.36     35.41 o 
 -14   1   6        1.93       36.10     38.70 o 
 -13   1   6       15.14       18.03     18.94 o 
 -12   1   6      809.01      775.43     45.15 o 
 -11   1   6        5.01       49.79     19.07 o 
 -10   1   6      137.67      101.97     15.51 o 
  -9   1   6       89.49      107.57     14.59 o 
  -8   1   6      338.41      339.16     32.60 o 
  -7   1   6       93.55      122.03     13.95 o 
  -6   1   6       12.49       17.64      9.78 o 
  -5   1   6      805.45      937.20     21.48 o 
  -4   1   6      713.89      747.22     23.02 o 
  -3   1   6      165.27      176.97     19.63 o 
  -2   1   6      268.27      285.06     14.80 o 
  -1   1   6     1373.71     1357.50     36.19 o 
   0   1   6       48.64       72.95      8.28 o 
   1   1   6      245.12      232.18     15.12 o 
   2   1   6       30.19       72.63     10.74 o 
   3   1   6      277.91      319.56     31.33 o 
   4   1   6       10.70       44.40     24.43 o 
   5   1   6      137.01      157.74     19.13 o 
   6   1   6      102.40      130.53     18.79 o 
   7   1   6      178.68      198.10     28.18 o 
   8   1   6       34.37       51.36     23.77 o 
   9   1   6        0.24      -13.19     25.87 o 
  10   1   6       41.33       44.55     45.10 o 
  11   1   6       13.49        5.68     31.21 o 
 -17   2   6      291.07       91.25     49.42 o 
 -16   2   6      358.60      398.40     99.53 o 
 -15   2   6       70.11      114.94     67.19 o 
 -14   2   6      152.70      165.80     31.47 o 
 -13   2   6       29.02       60.84     47.22 o 
 -12   2   6       13.97        3.99     13.35 o 
 -11   2   6      469.16      515.38     35.34 o 
 -10   2   6       12.69       -2.15     11.55 o 
  -9   2   6       94.66      108.82     14.26 o 
  -8   2   6        3.65       -1.66     12.09 o 
  -7   2   6      176.89      221.01     25.66 o 
  -6   2   6     1356.72     1355.64     42.90 o 
  -5   2   6      205.98      206.81     11.65 o 
  -4   2   6      427.98      396.43     17.55 o 
  -3   2   6     1211.75     1139.23     28.62 o 
  -2   2   6     5004.84     5528.01    127.11 o 
  -1   2   6     1445.22     1317.27     41.76 o 
   0   2   6      721.26      545.52     20.96 o 
   1   2   6     3882.09     4214.65    114.58 o 
   2   2   6      863.87      829.54     41.52 o 
   3   2   6     1129.14     1099.99     42.73 o 
   4   2   6      942.35      918.11     38.53 o 
   5   2   6      217.55      187.75     21.53 o 
   6   2   6     1875.01     1857.03     92.58 o 
   7   2   6      149.12      210.78     30.53 o 
   8   2   6      121.91      115.13     29.94 o 
   9   2   6       90.36      140.53     35.64 o 
  10   2   6      178.24      271.64     52.07 o 
  11   2   6       72.83       46.08     35.63 o 
 -17   3   6       70.45       10.64     42.65 o 
 -16   3   6       53.61       10.80     31.60 o 
 -15   3   6        6.26       21.38     28.32 o 
 -14   3   6      130.49      123.44     32.13 o 
 -13   3   6      214.59      236.45     34.43 o 
 -12   3   6       22.41       22.41     27.67 o 
 -11   3   6       34.03       21.98     28.41 o 
 -10   3   6       99.47      128.63     17.94 o 
  -9   3   6      111.69      142.62     18.55 o 
  -8   3   6      922.05      826.89     34.57 o 
  -7   3   6      288.55      244.08     17.05 o 
  -6   3   6      462.13      468.96     22.17 o 
  -5   3   6       32.22       31.12      9.63 o 
  -4   3   6       11.60        0.03      6.10 o 
  -3   3   6       95.37      123.85     13.89 o 
  -2   3   6      135.61      171.71     11.54 o 
  -1   3   6     2442.16     2605.72     72.47 o 
   0   3   6      443.57      400.71     27.33 o 
   1   3   6       15.94       29.11     15.37 o 
   2   3   6      667.84      616.59     45.38 o 
   3   3   6      328.96      313.73     34.86 o 
   4   3   6        4.46       -0.21     11.07 o 
   5   3   6       35.76       61.84     14.28 o 
   6   3   6       67.43       97.58     25.64 o 
   7   3   6       57.36       21.16     20.71 o 
   8   3   6       16.08       12.56     24.49 o 
   9   3   6        6.40       -5.36     22.55 o 
  10   3   6       91.13       34.44     38.18 o 
  11   3   6       39.31       60.44     47.04 o 
 -16   4   6      101.98       71.94     48.58 o 
 -15   4   6       38.32       49.71     35.69 o 
 -14   4   6       94.86       76.22     31.26 o 
 -13   4   6       13.77       26.23     24.98 o 
 -12   4   6       33.58       85.48     24.24 o 
 -11   4   6     1141.33      993.10     50.27 o 
 -10   4   6     1348.31     1277.40     57.97 o 
  -9   4   6     1618.27     1599.72     63.47 o 
  -8   4   6      365.06      326.31     23.59 o 
  -7   4   6       40.43       43.84     19.66 o 
  -6   4   6     1629.11     1705.08     57.80 o 
  -5   4   6     1827.79     1809.13     58.91 o 
  -4   4   6     2229.44     2266.83     85.99 o 
  -3   4   6     1744.36     1763.00     64.18 o 
  -2   4   6      986.84      900.63     34.77 o 
  -1   4   6     1732.73     1835.09     59.48 o 
   0   4   6      401.69      423.87     24.76 o 
   1   4   6      462.47      430.79     28.35 o 
   2   4   6      380.47      422.46     27.81 o 
   3   4   6        3.30        4.59     10.75 o 
   4   4   6      610.84      585.66     29.13 o 
   5   4   6      570.61      556.80     39.09 o 
   6   4   6      179.70      176.21     25.84 o 
   7   4   6        3.67       15.59     31.74 o 
   8   4   6       39.11       26.45     36.72 o 
   9   4   6       31.21       48.95     31.35 o 
  10   4   6       30.65       67.51     52.38 o 
  11   4   6       77.40      159.88     59.89 o 
 -15   5   6        9.14       -6.69     30.75 o 
 -14   5   6       41.64       30.15     29.13 o 
 -13   5   6       24.02       64.26     60.91 o 
 -12   5   6       56.03       81.96     40.20 o 
 -11   5   6        5.82        7.59     15.57 o 
 -10   5   6      148.18      170.06     25.97 o 
  -9   5   6        5.80        1.01     15.87 o 
  -8   5   6       22.62       52.21     15.16 o 
  -7   5   6     1739.44     1721.18     66.62 o 
  -6   5   6      269.88      310.79     22.36 o 
  -5   5   6       91.71      116.22     15.61 o 
  -4   5   6      140.39      161.62     16.45 o 
  -3   5   6      343.21      464.27     26.10 o 
  -2   5   6        3.43       23.03     10.55 o 
  -1   5   6      356.19      356.42     22.48 o 
   0   5   6       70.02       52.62     12.48 o 
   1   5   6        6.12        5.34     10.07 o 
   2   5   6      103.22       92.61     29.72 o 
   3   5   6      300.04      240.89     20.54 o 
   4   5   6      426.45      430.13     39.73 o 
   5   5   6      110.94      210.05     78.96 o 
   6   5   6      334.26      327.42     46.68 o 
   7   5   6       31.54       17.53     39.68 o 
   8   5   6        4.15      -13.96     24.91 o 
   9   5   6        9.64       -0.31     29.54 o 
  10   5   6        4.73       24.98     40.26 o 
 -15   6   6       60.79       -3.69     33.95 o 
 -14   6   6        9.45       31.65     35.13 o 
 -13   6   6       16.54       38.06     28.95 o 
 -12   6   6       88.46      111.26     34.13 o 
 -11   6   6      418.75      350.99     89.51 o 
 -10   6   6      206.29      180.64     45.98 o 
  -9   6   6      436.54      501.86     43.69 o 
  -8   6   6      487.86      502.11     36.98 o 
  -7   6   6       52.70       61.24     17.31 o 
  -6   6   6       53.13      110.95     35.01 o 
  -5   6   6      346.41      427.54     37.05 o 
  -4   6   6     1754.56     1882.22     92.56 o 
  -3   6   6     1539.66     1683.55     70.70 o 
  -2   6   6      155.91      201.68     20.47 o 
  -1   6   6      797.22      821.38     55.40 o 
   0   6   6       53.40       67.81     20.19 o 
   1   6   6        5.72       15.33     30.95 o 
   2   6   6      172.69      158.70     25.36 o 
   3   6   6      782.17      909.30     61.01 o 
   4   6   6     1245.96     1197.71     84.47 o 
   5   6   6      285.62      349.32     46.39 o 
   6   6   6      284.81      357.53     51.09 o 
   7   6   6      320.16      309.55     50.22 o 
   8   6   6      164.78      155.94     41.61 o 
   9   6   6      144.37      167.30     49.42 o 
 -14   7   6        1.99      -10.24     36.97 o 
 -13   7   6        4.48        4.56     29.61 o 
 -12   7   6        9.28       80.97     36.84 o 
 -11   7   6       71.02      113.86     42.02 o 
 -10   7   6       25.18       30.63     21.85 o 
  -9   7   6        7.86        4.35     27.48 o 
  -8   7   6        0.05       -9.34     16.53 o 
  -7   7   6      113.54      238.65     32.80 o 
  -6   7   6       29.55       34.29     20.10 o 
  -5   7   6      153.86      179.77     24.10 o 
  -4   7   6       12.39       11.92     15.99 o 
  -3   7   6      145.53      140.92     22.45 o 
  -2   7   6       35.86       31.25     28.67 o 
  -1   7   6     1058.00     1138.33     68.21 o 
   0   7   6      365.09      387.18     39.92 o 
   1   7   6      119.47      103.24     24.70 o 
   2   7   6       87.42      147.13     31.24 o 
   3   7   6      228.51      245.69     38.44 o 
   4   7   6        5.78      -10.45     23.53 o 
   5   7   6       34.99       57.92     33.06 o 
   6   7   6       14.32       66.17     33.72 o 
   7   7   6        7.98       -8.88     27.91 o 
   8   7   6       20.68       13.05     34.38 o 
 -13   8   6      314.17      305.98     65.36 o 
 -12   8   6      363.04      403.02     67.26 o 
 -11   8   6      295.17      251.91     53.24 o 
 -10   8   6      475.90      554.34     62.55 o 
  -9   8   6      765.74      748.93     82.85 o 
  -8   8   6      338.51      397.97     47.58 o 
  -7   8   6      193.50      251.41     35.45 o 
  -6   8   6        1.75       24.20     22.48 o 
  -5   8   6        2.18       -5.18     18.23 o 
  -4   8   6      593.32      586.69     56.55 o 
  -3   8   6     1217.87     1377.36    100.26 o 
  -2   8   6      832.93      876.31     64.51 o 
  -1   8   6       31.91       35.43     22.72 o 
   0   8   6       56.39       52.05     39.28 o 
   1   8   6       29.46       49.98     25.41 o 
   2   8   6       58.17       88.00     37.20 o 
   3   8   6     1439.25     1431.63    114.83 o 
   4   8   6      374.56      433.14     60.43 o 
   5   8   6       81.20      104.05     37.03 o 
   6   8   6      130.39      146.62     45.18 o 
   7   8   6      137.70      158.48     51.41 o 
 -11   9   6        2.65      -11.04     36.34 o 
 -10   9   6        1.60       22.82     53.58 o 
  -9   9   6      242.55      278.60     53.77 o 
  -8   9   6      195.44      201.87     41.01 o 
  -7   9   6        4.65        0.82     27.73 o 
  -6   9   6      112.27       72.05     39.33 o 
  -5   9   6       11.93       68.68     33.01 o 
  -4   9   6        4.28       -7.33     36.21 o 
  -3   9   6       12.41       77.89     39.85 o 
  -2   9   6       14.46       51.53     28.34 o 
  -1   9   6       53.40       16.83     31.10 o 
   0   9   6        1.13      -24.71     27.74 o 
   1   9   6      136.23      128.04     35.96 o 
   2   9   6        4.64       24.56     31.13 o 
   3   9   6      213.29      174.85     54.64 o 
   4   9   6       28.54       25.87     34.15 o 
   5   9   6        1.95       -5.65     34.65 o 
  -9  10   6      421.59      425.09     82.33 o 
  -8  10   6      137.27      196.92     62.75 o 
  -7  10   6        4.59       16.51     36.14 o 
  -6  10   6        4.81       19.12     33.63 o 
  -5  10   6      370.02      492.60     73.41 o 
  -4  10   6      287.54      313.97     58.10 o 
  -3  10   6      256.37      233.27     61.27 o 
  -2  10   6       28.84       36.88     36.91 o 
  -1  10   6      280.64      457.89     75.12 o 
   0  10   6       26.83       -0.70     28.77 o 
   1  10   6        1.44      -12.51     41.53 o 
   2  10   6       97.79      171.22     59.63 o 
   3  10   6       84.62       48.89     50.54 o 
  -4  11   6       31.82       39.77     43.39 o 
  -3  11   6        0.46       -3.76     39.86 o 
  -2  11   6        0.60      -28.34     49.63 o 
  -1  11   6       35.13       34.64     44.02 o 
 -17   1   7       32.98       59.88     44.50 o 
 -16   1   7       14.75       64.53     33.26 o 
 -15   1   7       88.00      101.66     33.15 o 
 -14   1   7      173.58      145.57     35.99 o 
 -13   1   7       70.01       90.88     24.64 o 
 -12   1   7      444.23      426.85     31.67 o 
 -11   1   7      488.32      484.97     34.78 o 
 -10   1   7       15.36       24.25     15.90 o 
  -9   1   7        4.28        9.25      9.24 o 
  -8   1   7     1963.90     2153.80     65.59 o 
  -7   1   7     2522.63     2517.48     83.64 o 
  -6   1   7     5976.04     5986.35    246.22 o 
  -5   1   7     1772.47     1644.70     56.06 o 
  -4   1   7      939.58      769.61     28.19 o 
  -3   1   7      826.15      668.85     22.10 o 
  -2   1   7     1872.00     1789.38     42.04 o 
  -1   1   7      337.37      298.93     21.24 o 
   0   1   7     1256.58     1261.43     39.14 o 
   1   1   7      835.00      795.81     35.35 o 
   2   1   7        2.22       18.54     10.02 o 
   3   1   7      266.26      269.44     22.49 o 
   4   1   7       19.21       27.44     13.11 o 
   5   1   7      489.07      461.51     46.64 o 
   6   1   7      931.99      919.46     58.44 o 
   7   1   7        4.00       48.79     26.73 o 
   8   1   7       84.19      101.26     39.19 o 
   9   1   7      108.11      131.82     42.60 o 
  10   1   7       52.06       81.84     51.73 o 
  11   1   7      272.32      202.17     59.08 o 
 -17   2   7       73.60      142.31     63.31 o 
 -16   2   7       15.82       44.61     40.25 o 
 -15   2   7      202.42      279.18     48.74 o 
 -14   2   7       19.07      -11.54     21.74 o 
 -13   2   7        1.67       17.91     15.99 o 
 -12   2   7      115.39       81.15     22.01 o 
 -11   2   7        0.91        7.83     18.69 o 
 -10   2   7      493.21      493.12     31.71 o 
  -9   2   7      305.24      304.07     29.04 o 
  -8   2   7      109.24      104.33     12.45 o 
  -7   2   7        1.53        5.05      6.51 o 
  -6   2   7        2.94       12.46      5.86 o 
  -5   2   7      265.12      215.15     19.07 o 
  -4   2   7      104.36      116.06     13.35 o 
  -3   2   7      177.28      213.26     19.93 o 
  -2   2   7      470.20      511.41     24.06 o 
  -1   2   7        0.08        2.77      6.64 o 
   0   2   7       60.05       77.79     12.71 o 
   1   2   7      505.59      517.09     25.41 o 
   2   2   7      159.26      164.76     16.00 o 
   3   2   7       93.51      107.52     31.23 o 
   4   2   7       41.99       46.34     14.97 o 
   5   2   7      302.74      314.46     32.98 o 
   6   2   7        0.02       -6.90     18.22 o 
   7   2   7      205.63      248.51     36.83 o 
   8   2   7        1.29       17.32     25.16 o 
   9   2   7        0.51       24.18     32.63 o 
  10   2   7       19.27      -35.75     36.08 o 
 -17   3   7       11.49       62.22     63.11 o 
 -16   3   7        4.41       -2.69     32.48 o 
 -15   3   7      268.68      254.80     43.71 o 
 -14   3   7     1099.14      963.83     78.41 o 
 -13   3   7      289.36      320.01     43.59 o 
 -12   3   7       34.44       54.12     18.75 o 
 -11   3   7        2.24       -3.15     16.96 o 
 -10   3   7      351.02      405.02     29.08 o 
  -9   3   7       81.89      119.44     17.19 o 
  -8   3   7      270.42      268.14     21.64 o 
  -7   3   7     1058.54     1051.48     66.41 o 
  -6   3   7      912.03      897.54     31.40 o 
  -5   3   7      313.95      278.72     14.68 o 
  -4   3   7      119.51      101.84      9.45 o 
  -3   3   7     1137.89     1079.71     43.84 o 
  -2   3   7     1299.95     1271.59     48.26 o 
  -1   3   7      641.02      649.77     26.99 o 
   0   3   7     2704.75     2916.85     97.88 o 
   1   3   7     1483.24     1630.67     58.55 o 
   2   3   7      288.56      300.36     27.59 o 
   3   3   7      340.50      331.21     24.25 o 
   4   3   7      804.17      745.87     39.90 o 
   5   3   7      283.20      351.12     34.18 o 
   6   3   7       86.12       85.13     26.31 o 
   7   3   7      166.24      181.28     31.78 o 
   8   3   7       15.04       61.63     29.32 o 
   9   3   7      204.18      303.30     90.87 o 
  10   3   7       25.80       18.61     37.09 o 
 -16   4   7        2.33       23.83     57.11 o 
 -15   4   7        0.99       36.54     38.53 o 
 -14   4   7        0.02       13.01     24.23 o 
 -13   4   7        2.11        2.65     20.17 o 
 -12   4   7      250.51      201.62     27.08 o 
 -11   4   7      594.26      549.94     38.03 o 
 -10   4   7      132.82      142.79     20.61 o 
  -9   4   7       61.40       73.68     16.63 o 
  -8   4   7      521.89      497.48     42.58 o 
  -7   4   7       59.39       75.34     19.46 o 
  -6   4   7       91.18       70.18     20.07 o 
  -5   4   7     1127.19     1092.36     42.77 o 
  -4   4   7       95.47      135.37     16.30 o 
  -3   4   7      135.82      120.02     13.65 o 
  -2   4   7       90.94      112.31     14.26 o 
  -1   4   7      147.68      158.40     15.67 o 
   0   4   7      375.27      383.43     24.12 o 
   1   4   7      249.44      322.09     36.23 o 
   2   4   7      639.77      571.16     31.07 o 
   3   4   7       43.88       61.83     15.99 o 
   4   4   7     1329.04     1231.56     56.54 o 
   5   4   7        2.31       75.71     28.05 o 
   6   4   7       81.77       97.79     26.04 o 
   7   4   7       79.94       34.58     30.11 o 
   8   4   7       35.58       21.31     28.78 o 
   9   4   7       11.02       16.31     34.71 o 
  10   4   7        0.96      -15.13     43.78 o 
 -15   5   7       50.16      110.38     43.95 o 
 -14   5   7       46.67       62.53     33.85 o 
 -13   5   7      107.42      141.50     40.05 o 
 -12   5   7      117.42       74.47     32.61 o 
 -11   5   7       28.58       30.14     20.89 o 
 -10   5   7        1.76       38.63     17.16 o 
  -9   5   7     1624.89     1545.13     71.22 o 
  -8   5   7     2808.50     2811.88    106.64 o 
  -7   5   7     1195.47     1295.95     57.04 o 
  -6   5   7      817.94      843.08     39.75 o 
  -5   5   7      232.75      251.64     21.97 o 
  -4   5   7     1108.91     1143.43     46.94 o 
  -3   5   7      247.58      258.35     21.49 o 
  -2   5   7      865.71      850.56     38.24 o 
  -1   5   7      464.68      448.44     28.09 o 
   0   5   7        6.33       18.31     16.11 o 
   1   5   7      673.97      653.22     35.62 o 
   2   5   7       36.96       79.62     16.88 o 
   3   5   7       80.35      116.76     26.21 o 
   4   5   7       76.47      164.72     32.98 o 
   5   5   7       51.88      113.25     35.64 o 
   6   5   7      325.62      321.90     53.90 o 
   7   5   7      135.54      103.62     42.34 o 
   8   5   7      277.96      303.42     55.77 o 
   9   5   7      196.38      183.11     66.21 o 
 -15   6   7        7.64       64.62     53.34 o 
 -14   6   7       36.63      110.24     41.71 o 
 -13   6   7       12.84       40.50     34.17 o 
 -12   6   7      124.36      174.96     83.30 o 
 -11   6   7       12.92       37.93     23.14 o 
 -10   6   7        0.15       32.11     18.54 o 
  -9   6   7        9.49       59.52     45.13 o 
  -8   6   7       27.43       84.06     21.38 o 
  -7   6   7       52.89       86.31     31.88 o 
  -6   6   7      495.84      441.81     33.01 o 
  -5   6   7      219.62      276.15     25.58 o 
  -4   6   7     1576.50     1642.47     69.67 o 
  -3   6   7      326.80      348.80     36.23 o 
  -2   6   7      531.66      496.85     33.17 o 
  -1   6   7        7.42       12.76     13.41 o 
   0   6   7        2.28       21.13     16.98 o 
   1   6   7       39.59       47.11     18.92 o 
   2   6   7      637.41      603.47     47.45 o 
   3   6   7      102.17       96.13     36.16 o 
   4   6   7       40.96       93.44     31.02 o 
   5   6   7       46.62       64.35     30.04 o 
   6   6   7       19.30       37.28     29.10 o 
   7   6   7      138.43      168.99     50.14 o 
   8   6   7        7.26       52.07     37.60 o 
 -14   7   7      144.79       32.90     60.62 o 
 -13   7   7      188.30      153.45     43.89 o 
 -12   7   7       30.92       -0.52     29.37 o 
 -11   7   7       57.56       17.05     25.59 o 
 -10   7   7      158.34      129.17     32.53 o 
  -9   7   7      190.40      228.83     72.44 o 
  -8   7   7       55.09      112.49     27.49 o 
  -7   7   7       35.22       76.68     21.81 o 
  -6   7   7        3.27       13.86     17.80 o 
  -5   7   7       54.95       62.66     26.25 o 
  -4   7   7        3.94       19.62     16.03 o 
  -3   7   7       18.07       21.01     16.80 o 
  -2   7   7      395.95      437.14     41.81 o 
  -1   7   7     1845.52     1767.01     97.04 o 
   0   7   7     1317.46     1418.84     85.48 o 
   1   7   7      121.57      101.48     29.76 o 
   2   7   7      794.88      854.97     64.83 o 
   3   7   7     1179.75     1222.21    100.11 o 
   4   7   7      310.97      361.29     52.31 o 
   5   7   7       72.89       27.14     65.14 o 
   6   7   7       43.70       71.65     36.20 o 
   7   7   7      102.90      127.66     46.26 o 
 -12   8   7       64.99       17.06     41.95 o 
 -11   8   7       32.08       49.82     35.15 o 
 -10   8   7        8.84       48.24     32.75 o 
  -9   8   7       99.10      137.26     36.48 o 
  -8   8   7        8.86       20.56     25.37 o 
  -7   8   7       11.93       13.92     25.31 o 
  -6   8   7        1.79       36.03     22.61 o 
  -5   8   7       64.43       34.29     25.00 o 
  -4   8   7       98.82      132.02     30.86 o 
  -3   8   7      278.94      254.54     35.50 o 
  -2   8   7        0.04       12.74     22.30 o 
  -1   8   7      330.54      369.74     88.78 o 
   0   8   7      323.09      344.15     43.85 o 
   1   8   7       24.14       35.04     27.04 o 
   2   8   7        8.98        1.60     29.39 o 
   3   8   7       32.57       28.16     33.18 o 
   4   8   7       73.67       -6.66     33.85 o 
   5   8   7       15.28       54.94     36.14 o 
   6   8   7       40.03       24.54     33.53 o 
 -11   9   7       88.55       51.49     54.38 o 
 -10   9   7      328.18      369.06     76.95 o 
  -9   9   7      462.13      546.71     92.07 o 
  -8   9   7      303.11      297.43     55.67 o 
  -7   9   7      267.17      262.62     50.52 o 
  -6   9   7      240.57      313.09     54.25 o 
  -5   9   7      134.77       95.95     37.79 o 
  -4   9   7       85.56      179.75     45.59 o 
  -3   9   7      135.60      122.44     37.35 o 
  -2   9   7       19.38      -10.17     26.05 o 
  -1   9   7      147.55      186.32     40.83 o 
   0   9   7       73.79       62.83     32.27 o 
   1   9   7       59.03      113.31     36.56 o 
   2   9   7      109.82      154.73     52.62 o 
   3   9   7       72.78      149.09     53.96 o 
   4   9   7      175.68      191.48     55.27 o 
  -8  10   7       17.73        9.85    106.38 o 
  -7  10   7       45.86       59.04     43.31 o 
  -6  10   7      235.64      276.69     73.17 o 
  -5  10   7        0.18       52.94     43.68 o 
  -4  10   7       39.83       49.57     41.31 o 
  -3  10   7       21.64       43.11     37.71 o 
  -2  10   7        0.19        2.14     31.14 o 
  -1  10   7        0.22      -40.55     40.55 o 
   0  10   7        4.23       16.96     65.55 o 
   1  10   7        2.40        2.43     35.51 o 
   2  10   7        0.10      -19.65     43.00 o 
 -17   0   8        5.03      -47.30    103.76 o 
 -16   0   8       39.08       75.77     88.02 o 
 -15   0   8       95.71      149.28     59.91 o 
 -14   0   8       34.81      111.06     55.66 o 
 -13   0   8       47.03       96.13     72.99 o 
 -12   0   8      723.95      558.32    138.58 o 
 -11   0   8     1024.83      947.80     64.72 o 
 -10   0   8       60.99       97.26     33.67 o 
  -9   0   8      763.98      693.20     47.54 o 
  -8   0   8      547.06      453.78     51.14 o 
  -7   0   8      831.58      652.65     55.60 o 
  -6   0   8     2099.11     1768.60    108.79 o 
  -5   0   8      852.77      776.01     59.30 o 
  -4   0   8       80.52      131.11     25.71 o 
  -3   0   8      856.09      681.64     54.17 o 
  -2   0   8     1141.07      882.04     34.65 o 
  -1   0   8      874.44      884.74     53.27 o 
   0   0   8      420.48      481.60     33.79 o 
   1   0   8       16.53        1.71     16.65 o 
   2   0   8       12.85       -4.34     17.54 o 
   3   0   8        8.85       11.64     18.08 o 
   4   0   8        2.71       25.06     21.43 o 
   5   0   8     1489.36     1535.16    108.24 o 
   6   0   8       54.41       82.37     34.36 o 
   7   0   8      386.28      469.48     95.31 o 
   8   0   8      285.70      344.69     78.33 o 
   9   0   8      114.82      180.17     83.19 o 
  10   0   8       80.93      205.63     95.89 o 
 -17   1   8       49.35      304.33    184.27 o 
 -16   1   8       21.32       23.26     41.23 o 
 -15   1   8       61.10      108.59     32.28 o 
 -14   1   8        1.06       26.94     18.82 o 
 -13   1   8        5.10       31.47     17.23 o 
 -12   1   8      114.95       58.12     23.37 o 
 -11   1   8        2.77      -10.67     12.90 o 
 -10   1   8       86.75      100.63     16.24 o 
  -9   1   8       13.90       11.53     12.71 o 
  -8   1   8       35.86       41.03     17.06 o 
  -7   1   8      201.93      202.73     20.72 o 
  -6   1   8      179.56      201.48     21.85 o 
  -5   1   8      283.84      331.13     26.79 o 
  -4   1   8      102.25       89.95      7.14 o 
  -3   1   8        1.61       16.00      9.21 o 
  -2   1   8        0.00        5.47      6.76 o 
  -1   1   8       28.54       46.72      9.53 o 
   0   1   8      143.88      134.68     16.64 o 
   1   1   8        3.43       19.34     10.88 o 
   2   1   8      296.12      288.87     23.43 o 
   3   1   8      210.11      308.80     62.02 o 
   4   1   8        0.20       -8.14     12.72 o 
   5   1   8        1.82       12.71     19.46 o 
   6   1   8       76.98      132.01     49.83 o 
   7   1   8        4.40       -5.96     20.40 o 
   8   1   8       21.61       36.55     30.10 o 
   9   1   8        0.58       42.58     34.57 o 
  10   1   8       62.86      102.51     49.13 o 
 -17   2   8        0.63      -11.86     89.77 o 
 -16   2   8       15.00       49.17     38.89 o 
 -15   2   8        0.91       24.16     24.32 o 
 -14   2   8       36.57       10.49     17.43 o 
 -13   2   8      402.08      469.43     49.39 o 
 -12   2   8      402.48      389.70     32.93 o 
 -11   2   8     1276.83     1336.53     69.93 o 
 -10   2   8      246.86      208.16     19.73 o 
  -9   2   8      613.48      618.97     31.15 o 
  -8   2   8     1994.04     1810.28    107.66 o 
  -7   2   8     1382.96     1251.40     49.64 o 
  -6   2   8     1941.77     1778.70     63.53 o 
  -5   2   8      178.49      137.20     13.59 o 
  -4   2   8      764.57      653.18     41.79 o 
  -3   2   8     1905.11     2063.40     83.64 o 
  -2   2   8        5.13       14.42      6.31 o 
  -1   2   8     1124.13      996.65     35.74 o 
   0   2   8     1022.90     1052.30     52.51 o 
   1   2   8      672.16      637.90     32.73 o 
   2   2   8        2.00       11.28     12.93 o 
   3   2   8      113.09      144.99     19.87 o 
   4   2   8      242.94      247.97     25.28 o 
   5   2   8      734.36      782.78     51.43 o 
   6   2   8      905.14      975.01     93.49 o 
   7   2   8      129.58      141.21     42.98 o 
   8   2   8       41.82       54.59     33.42 o 
   9   2   8       47.75       13.20     32.69 o 
 -16   3   8       45.28      106.05     63.01 o 
 -15   3   8       32.62        6.67     27.70 o 
 -14   3   8        5.80       33.02     24.83 o 
 -13   3   8       46.21       58.17     24.89 o 
 -12   3   8        8.92        5.53     17.83 o 
 -11   3   8      269.72      255.72     26.63 o 
 -10   3   8        0.26       -1.31     11.17 o 
  -9   3   8      182.48      167.79     24.88 o 
  -8   3   8       46.75       52.63     12.20 o 
  -7   3   8       63.06       66.96     11.50 o 
  -6   3   8      228.34      206.87     24.74 o 
  -5   3   8      216.34      171.87     22.47 o 
  -4   3   8        1.79        4.16     12.13 o 
  -3   3   8      461.40      453.06     31.16 o 
  -2   3   8       10.86       19.49     12.49 o 
  -1   3   8       24.63       35.03     12.49 o 
   0   3   8       17.04       46.56     12.67 o 
   1   3   8       17.55       22.77     13.19 o 
   2   3   8      265.24      258.33     21.61 o 
   3   3   8       97.53       90.88     22.87 o 
   4   3   8      122.43      126.10     27.20 o 
   5   3   8       19.69       44.89     21.49 o 
   6   3   8       14.87       39.76     26.37 o 
   7   3   8      105.19      100.77     32.82 o 
   8   3   8       51.08       65.53     39.86 o 
   9   3   8        2.19       12.97     38.57 o 
 -16   4   8       79.19       54.69     53.77 o 
 -15   4   8       67.73       91.26     36.79 o 
 -14   4   8       44.69       33.13     29.46 o 
 -13   4   8      298.20      298.13     33.94 o 
 -12   4   8      387.24      377.99     37.10 o 
 -11   4   8      393.27      441.85     37.74 o 
 -10   4   8       48.43       61.97     17.60 o 
  -9   4   8        6.69        4.53     18.19 o 
  -8   4   8      167.81      206.05     22.24 o 
  -7   4   8      465.98      486.70     30.62 o 
  -6   4   8      531.70      465.50     26.49 o 
  -5   4   8      339.30      298.75     31.46 o 
  -4   4   8      267.72      244.28     19.73 o 
  -3   4   8      614.50      585.86     28.27 o 
  -2   4   8      309.02      308.70     21.61 o 
  -1   4   8      197.10      168.79     18.81 o 
   0   4   8      843.15      791.91     39.13 o 
   1   4   8      479.83      502.33     30.23 o 
   2   4   8       31.32       69.60     17.52 o 
   3   4   8      307.40      285.31     26.99 o 
   4   4   8      124.97      190.70     28.65 o 
   5   4   8      241.20      243.69     32.70 o 
   6   4   8      440.43      448.68     54.84 o 
   7   4   8      141.51      182.76     56.35 o 
   8   4   8       26.40       47.07     37.90 o 
   9   4   8       18.57       31.22     47.31 o 
 -15   5   8       25.38       64.69     50.79 o 
 -14   5   8      235.64      389.94    131.79 o 
 -13   5   8       18.69       15.21     23.45 o 
 -12   5   8      112.84      109.92     32.26 o 
 -11   5   8        0.63       43.36     19.63 o 
 -10   5   8       12.72       48.89     19.60 o 
  -9   5   8      210.98      225.24     23.99 o 
  -8   5   8      905.34      921.58     48.17 o 
  -7   5   8       34.04       72.52     18.49 o 
  -6   5   8      766.38      677.18     37.44 o 
  -5   5   8       18.82       13.98     14.16 o 
  -4   5   8      478.09      520.75     31.90 o 
  -3   5   8      451.43      445.40     29.26 o 
  -2   5   8        2.51       37.29     15.78 o 
  -1   5   8      113.21      171.31     23.45 o 
   0   5   8      194.56      193.02     22.14 o 
   1   5   8       36.47       59.85     22.60 o 
   2   5   8      647.56      549.04     36.75 o 
   3   5   8      247.83      226.90     30.83 o 
   4   5   8        7.54       65.06     27.72 o 
   5   5   8       28.94      131.38     55.56 o 
   6   5   8        4.72      -12.36     27.87 o 
   7   5   8        3.03       60.18     35.59 o 
   8   5   8       19.76       16.64     38.71 o 
 -15   6   8       11.79       27.17     74.48 o 
 -14   6   8       49.04       -6.49     38.72 o 
 -13   6   8      179.55      282.74     67.86 o 
 -12   6   8      164.96      161.12     45.70 o 
 -11   6   8      110.10      197.92     31.26 o 
 -10   6   8      288.82      415.49     37.50 o 
  -9   6   8      355.38      317.53     32.82 o 
  -8   6   8      266.94      326.92     34.20 o 
  -7   6   8      180.10      175.41     34.58 o 
  -6   6   8     1071.01     1107.24     58.45 o 
  -5   6   8     1622.84     1591.50     73.82 o 
  -4   6   8      362.76      334.15     30.40 o 
  -3   6   8      122.54      157.21     27.33 o 
  -2   6   8      769.26      827.93     51.33 o 
  -1   6   8      408.93      428.97     33.22 o 
   0   6   8       85.95      149.77     29.54 o 
   1   6   8       92.97      162.73     28.77 o 
   2   6   8      540.87      495.18     49.67 o 
   3   6   8      284.06      237.77     41.16 o 
   4   6   8      221.94      326.83     49.16 o 
   5   6   8      231.71      244.62     62.68 o 
   6   6   8       88.21      164.54     76.96 o 
   7   6   8       44.08      102.58     41.43 o 
 -13   7   8       11.84       13.25     39.86 o 
 -12   7   8        1.80      -21.00     44.23 o 
 -11   7   8       22.78       40.24     31.15 o 
 -10   7   8       47.09       16.39     20.14 o 
  -9   7   8       63.14       53.17     23.03 o 
  -8   7   8      159.40      174.19     33.26 o 
  -7   7   8        0.66       17.77     18.70 o 
  -6   7   8       80.02      142.60     25.25 o 
  -5   7   8        2.81       28.26     18.30 o 
  -4   7   8      192.16      205.49     27.68 o 
  -3   7   8       73.27       70.51     32.38 o 
  -2   7   8      305.42      336.16     38.65 o 
  -1   7   8       17.79       43.56     23.15 o 
   0   7   8       77.36      103.23     24.57 o 
   1   7   8        4.00       19.22     23.30 o 
   2   7   8      111.04      139.94     33.06 o 
   3   7   8       21.99        6.00     26.43 o 
   4   7   8        0.13      -26.69     30.80 o 
   5   7   8       92.41       65.81     57.28 o 
   6   7   8        8.61      -40.98     40.98 o 
 -12   8   8        0.93       32.52     42.02 o 
 -11   8   8       13.66       64.03     46.68 o 
 -10   8   8       35.06       68.97     40.79 o 
  -9   8   8       23.66       40.58     28.59 o 
  -8   8   8       25.89       28.59     27.08 o 
  -7   8   8       26.62       64.84     27.81 o 
  -6   8   8       32.49       18.20     24.68 o 
  -5   8   8       20.97       -1.90     20.35 o 
  -4   8   8      567.25      646.27     59.04 o 
  -3   8   8      100.88      180.62     39.13 o 
  -2   8   8       98.66      164.71     35.58 o 
  -1   8   8      534.02      636.75     71.83 o 
   0   8   8      133.31      104.82     35.86 o 
   1   8   8      213.15      236.15     46.91 o 
   2   8   8      453.83      422.09     63.62 o 
   3   8   8      415.57      422.62     68.50 o 
   4   8   8      629.47      622.59     82.04 o 
   5   8   8       70.24      102.88     48.77 o 
 -10   9   8      197.17      171.06     71.32 o 
  -9   9   8       69.64       20.65     52.13 o 
  -8   9   8      114.21      110.23     55.20 o 
  -7   9   8        6.46       49.91     36.89 o 
  -6   9   8        3.97       40.52     37.77 o 
  -5   9   8       26.12       25.75     31.42 o 
  -4   9   8        1.98      -12.53     33.60 o 
  -3   9   8      131.05      153.95     50.66 o 
  -2   9   8       15.04       30.87     31.08 o 
  -1   9   8       78.85      108.79     50.24 o 
   0   9   8       41.47       49.51     32.83 o 
   1   9   8       40.20       14.14     33.98 o 
   2   9   8      198.13      183.15     65.49 o 
   3   9   8       23.71       42.18     38.88 o 
  -7  10   8      209.14      152.43     61.30 o 
  -6  10   8      205.29      267.84     83.55 o 
  -5  10   8      183.65      188.57     68.98 o 
  -4  10   8      273.42      279.68    143.81 o 
  -3  10   8      142.93       70.64     53.89 o 
  -2  10   8      623.28      669.13    105.85 o 
  -1  10   8      158.00      143.54     82.19 o 
   0  10   8       33.94        3.81     49.00 o 
 -17   1   9       12.73      189.12    147.27 o 
 -16   1   9      114.26       74.54     68.36 o 
 -15   1   9      150.50      162.31     41.90 o 
 -14   1   9      153.08      146.49     47.68 o 
 -13   1   9      425.95      396.80     48.62 o 
 -12   1   9      630.43      562.02     79.74 o 
 -11   1   9      460.14      381.59     69.63 o 
 -10   1   9       21.06       45.08     21.86 o 
  -9   1   9      916.45      803.74     53.55 o 
  -8   1   9      445.12      468.02     39.75 o 
  -7   1   9     1073.48      842.64     49.57 o 
  -6   1   9     2750.49     2579.19    114.77 o 
  -5   1   9       94.06       82.59     18.13 o 
  -4   1   9      245.41      255.23     30.40 o 
  -3   1   9       22.82       15.63     23.35 o 
  -2   1   9      245.55      202.94     12.96 o 
  -1   1   9      489.43      433.27     25.58 o 
   0   1   9     1396.77     1476.18     62.72 o 
   1   1   9     1743.94     1726.58     77.89 o 
   2   1   9      217.52      188.26     20.94 o 
   3   1   9       53.22       37.86     16.09 o 
   4   1   9      421.55      469.23     37.23 o 
   5   1   9      199.74      185.36     40.46 o 
   6   1   9      493.01      600.70     60.99 o 
   7   1   9      114.84      116.23     48.51 o 
   8   1   9      273.12      224.88     63.50 o 
   9   1   9      235.04      202.95     56.11 o 
 -17   2   9       21.02       15.85    111.24 o 
 -16   2   9        2.99        1.52     50.08 o 
 -15   2   9        9.55       23.01     38.94 o 
 -14   2   9       51.31        3.01     20.68 o 
 -13   2   9       23.47       21.13     19.59 o 
 -12   2   9      110.58      115.69     33.52 o 
 -11   2   9        1.38       10.20     15.69 o 
 -10   2   9       66.79      122.16     20.81 o 
  -9   2   9      243.65      251.22     33.96 o 
  -8   2   9        8.87       47.92     13.72 o 
  -7   2   9        9.11       27.60     10.85 o 
  -6   2   9       31.70       25.67     18.11 o 
  -5   2   9      182.63      188.53     22.72 o 
  -4   2   9       94.86       53.91     21.32 o 
  -3   2   9       92.02       90.90     13.39 o 
  -2   2   9      343.53      306.28     23.79 o 
  -1   2   9       74.65       77.41     15.25 o 
   0   2   9        0.92        4.72     10.67 o 
   1   2   9        1.57        9.54     12.99 o 
   2   2   9      553.57      521.18     33.34 o 
   3   2   9      281.54      313.52     28.72 o 
   4   2   9      391.33      486.45     43.05 o 
   5   2   9        9.86       19.12     19.15 o 
   6   2   9       53.09       81.34     29.97 o 
   7   2   9       65.98       84.62     54.25 o 
   8   2   9        0.09       -8.39     31.97 o 
 -16   3   9      371.84      412.94     79.17 o 
 -15   3   9      119.46      166.78     66.54 o 
 -14   3   9      135.71      166.03     32.00 o 
 -13   3   9      108.62      168.73     38.04 o 
 -12   3   9      366.31      304.77     61.97 o 
 -11   3   9      798.07      775.30     77.06 o 
 -10   3   9       27.26       62.56     22.33 o 
  -9   3   9       69.51       83.40     19.77 o 
  -8   3   9      378.68      393.22     38.83 o 
  -7   3   9     1157.42     1103.67     52.82 o 
  -6   3   9      477.82      413.59     30.77 o 
  -5   3   9        9.94        9.97     11.50 o 
  -4   3   9      756.04      755.21     37.17 o 
  -3   3   9      101.98       90.20     17.49 o 
  -2   3   9      129.29      118.77     18.51 o 
  -1   3   9      714.84      684.64     37.42 o 
   0   3   9      948.82      960.61     43.92 o 
   1   3   9      280.22      261.79     24.37 o 
   2   3   9      777.18      702.78     41.68 o 
   3   3   9      648.34      701.89     48.71 o 
   4   3   9        1.28       15.05     19.53 o 
   5   3   9       12.52       50.72     26.28 o 
   6   3   9      248.45      313.26     47.12 o 
   7   3   9      273.62      321.53     88.73 o 
   8   3   9      337.42      325.38     82.25 o 
 -16   4   9       10.19        0.32     42.00 o 
 -15   4   9        4.85       30.96     45.75 o 
 -14   4   9       66.60       55.00     32.70 o 
 -13   4   9      433.44      409.47     43.22 o 
 -12   4   9      171.40      218.22     34.46 o 
 -11   4   9      194.36      215.60     31.58 o 
 -10   4   9      236.15      185.51     46.14 o 
  -9   4   9       13.53       26.05     24.55 o 
  -8   4   9        8.99       -8.35     16.09 o 
  -7   4   9      158.14      173.62     36.48 o 
  -6   4   9      514.97      510.96     41.33 o 
  -5   4   9       13.37       11.94     13.92 o 
  -4   4   9      469.25      470.68     31.66 o 
  -3   4   9       46.79       51.20     22.41 o 
  -2   4   9       34.32       35.06     18.56 o 
  -1   4   9       13.87       15.89     11.12 o 
   0   4   9      177.62      160.48     32.51 o 
   1   4   9       79.89       94.02     19.63 o 
   2   4   9       28.75       46.17     19.30 o 
   3   4   9      250.88      188.88     35.52 o 
   4   4   9       50.79       41.56     23.13 o 
   5   4   9       43.99       63.31     30.69 o 
   6   4   9        0.00       -5.33     29.40 o 
   7   4   9        0.38       31.14     38.58 o 
   8   4   9      201.38      103.11     96.71 o 
 -15   5   9        0.59       37.07     61.09 o 
 -14   5   9       93.61       51.90     43.49 o 
 -13   5   9      257.84      281.82     53.01 o 
 -12   5   9       47.51       43.24     25.83 o 
 -11   5   9      310.12      302.43     38.88 o 
 -10   5   9      373.73      368.34     42.80 o 
  -9   5   9      783.04      747.51     56.75 o 
  -8   5   9      479.49      550.51     43.87 o 
  -7   5   9       29.58       69.50     20.74 o 
  -6   5   9      939.06     1016.69     57.42 o 
  -5   5   9      467.90      465.97     28.84 o 
  -4   5   9      174.79      163.55     18.59 o 
  -3   5   9      505.25      514.61     32.61 o 
  -2   5   9       79.43      109.34     19.38 o 
  -1   5   9      259.14      238.23     24.16 o 
   0   5   9       73.74       77.77     20.60 o 
   1   5   9      372.10      342.75     36.60 o 
   2   5   9      314.83      341.39     33.58 o 
   3   5   9       55.52       48.36     30.29 o 
   4   5   9      232.91      231.01     45.56 o 
   5   5   9       43.50       54.57     30.77 o 
   6   5   9      109.62      132.11     45.08 o 
   7   5   9      129.41      159.67     51.42 o 
 -14   6   9       11.44       23.74     59.93 o 
 -13   6   9       24.69        5.54     32.27 o 
 -12   6   9        3.70       38.66     26.81 o 
 -11   6   9       21.32       22.34     24.80 o 
 -10   6   9      270.86      261.13     43.37 o 
  -9   6   9       69.01       75.45     28.96 o 
  -8   6   9        0.12       11.12     25.51 o 
  -7   6   9      122.47      136.48     22.12 o 
  -6   6   9       29.27       60.81     28.79 o 
  -5   6   9       15.40      -15.05     15.05 o 
  -4   6   9        4.43       29.72     19.65 o 
  -3   6   9       70.66       53.06     18.10 o 
  -2   6   9       47.41       79.44     20.09 o 
  -1   6   9       58.40       24.34     15.03 o 
   0   6   9        0.07       26.45     22.07 o 
   1   6   9       39.02       43.29     25.60 o 
   2   6   9       22.63       10.64     22.89 o 
   3   6   9       39.43       50.13     33.59 o 
   4   6   9       30.42       74.31     36.17 o 
   5   6   9        8.73      -17.46     31.63 o 
   6   6   9       10.14       17.78     48.27 o 
 -13   7   9       23.65      101.17    102.23 o 
 -12   7   9       11.15        5.16     35.60 o 
 -11   7   9      127.53      102.28     47.23 o 
 -10   7   9      104.61      122.92     34.88 o 
  -9   7   9      110.13       91.37     32.34 o 
  -8   7   9        5.35      -11.64     24.33 o 
  -7   7   9       31.92       23.28     23.54 o 
  -6   7   9      290.66      341.83     37.26 o 
  -5   7   9      418.01      432.11     46.22 o 
  -4   7   9      541.04      452.24     40.11 o 
  -3   7   9      299.81      366.38     40.21 o 
  -2   7   9      643.03      661.26     55.26 o 
  -1   7   9      325.08      290.39     37.56 o 
   0   7   9      130.87      156.05     39.24 o 
   1   7   9      536.81      459.88     52.18 o 
   2   7   9      180.97      125.24     40.10 o 
   3   7   9      102.47       95.63     43.06 o 
   4   7   9        2.30        5.01     49.77 o 
   5   7   9       35.43       23.51     35.49 o 
 -12   8   9        0.10       66.58     77.25 o 
 -11   8   9        3.63       13.77     39.88 o 
 -10   8   9        1.70        5.84     36.49 o 
  -9   8   9        8.69       10.15     35.83 o 
  -8   8   9        5.49       57.72     37.88 o 
  -7   8   9        0.82       23.14     30.40 o 
  -6   8   9       73.60       62.64     38.88 o 
  -5   8   9        6.71        5.55     28.34 o 
  -4   8   9       81.49       42.81     35.78 o 
  -3   8   9       12.01        0.93     23.90 o 
  -2   8   9       25.73       33.71     30.21 o 
  -1   8   9       10.21       -2.48     26.49 o 
   0   8   9      186.59      162.70     53.33 o 
   1   8   9        2.77       13.96     29.16 o 
   2   8   9        1.25       -3.19     30.59 o 
   3   8   9        1.38      -25.33     43.37 o 
  -9   9   9       68.08       71.46     56.05 o 
  -8   9   9       33.95       62.60     72.63 o 
  -7   9   9       76.77       48.07     46.38 o 
  -6   9   9      109.10      135.08     72.10 o 
  -5   9   9      437.63      577.28     98.81 o 
  -4   9   9      265.64      355.33     85.03 o 
  -3   9   9       32.89       92.67     43.81 o 
  -2   9   9      133.00      123.97     46.22 o 
  -1   9   9      259.01      345.02     66.49 o 
   0   9   9      132.83       79.20     66.33 o 
   1   9   9      211.44      257.26     78.50 o 
 -17   0  10        0.44      -65.26     90.88 o 
 -16   0  10       69.95      345.07    137.11 o 
 -15   0  10       39.57      154.62     61.38 o 
 -14   0  10       28.16       58.73     47.50 o 
 -13   0  10      333.74      321.82     57.98 o 
 -12   0  10      768.63      913.78     98.11 o 
 -11   0  10      100.77      180.56     75.86 o 
 -10   0  10      148.44      217.19     43.35 o 
  -9   0  10      962.03      949.91     87.64 o 
  -8   0  10      278.83      290.87     79.93 o 
  -7   0  10     1393.12     1258.06    102.82 o 
  -6   0  10      426.41      388.83     57.75 o 
  -5   0  10       29.40      119.41     36.03 o 
  -4   0  10     4577.42     4989.64    323.16 o 
  -3   0  10      938.60      970.66     80.99 o 
  -2   0  10      532.80      528.10     60.06 o 
  -1   0  10      173.59      160.63     21.06 o 
   0   0  10       64.30      110.86     30.04 o 
   1   0  10      769.06      780.67     66.01 o 
   2   0  10        2.84       33.97     26.67 o 
   3   0  10      441.96      484.25     58.40 o 
   4   0  10      186.90      211.50     45.28 o 
   5   0  10      259.74      281.19     58.17 o 
   6   0  10      243.25      223.87     63.40 o 
   7   0  10       43.86      -17.92     51.95 o 
 -17   1  10        6.19      103.91     68.34 o 
 -16   1  10       16.31      -31.39     34.65 o 
 -15   1  10        0.85       20.55     26.14 o 
 -14   1  10        1.81       34.45     26.46 o 
 -13   1  10      266.85      259.86     43.39 o 
 -12   1  10      168.74      142.48     30.37 o 
 -11   1  10      195.85      215.92     31.79 o 
 -10   1  10      372.08      349.07     41.82 o 
  -9   1  10        1.22       17.10     23.43 o 
  -8   1  10       15.65       40.45     19.08 o 
  -7   1  10      445.35      428.24     37.01 o 
  -6   1  10       90.49       72.56     23.67 o 
  -5   1  10      456.07      383.61     32.51 o 
  -4   1  10      207.56      213.44     26.82 o 
  -3   1  10      280.78      260.69     28.15 o 
  -2   1  10      122.14      127.78     29.45 o 
  -1   1  10       43.48       97.32     16.28 o 
   0   1  10     1065.06      974.89     61.22 o 
   1   1  10        5.54        4.13     19.35 o 
   2   1  10       30.13       55.99     18.97 o 
   3   1  10       20.72       28.79     19.24 o 
   4   1  10       73.93       94.33     25.32 o 
   5   1  10       15.18       68.55     28.32 o 
   6   1  10       11.35       24.68     31.11 o 
   7   1  10       31.03       30.35     36.84 o 
 -16   2  10      294.50      283.34     68.06 o 
 -15   2  10      236.70      335.73    115.43 o 
 -14   2  10      392.05      390.99     54.33 o 
 -13   2  10      267.60      380.84     51.13 o 
 -12   2  10      895.04      851.13     69.50 o 
 -11   2  10      289.41      369.50     46.13 o 
 -10   2  10      130.05      258.39     36.60 o 
  -9   2  10       33.92       42.16     32.82 o 
  -8   2  10       66.09       71.90     36.75 o 
  -7   2  10       29.23        6.04     16.06 o 
  -6   2  10       44.59       54.18     21.02 o 
  -5   2  10       17.91       64.06     19.46 o 
  -4   2  10      709.24      720.83     46.55 o 
  -3   2  10        1.75       22.84     17.66 o 
  -2   2  10      196.25      219.97     22.07 o 
  -1   2  10      818.43      745.53     41.52 o 
   0   2  10      452.53      461.69     45.32 o 
   1   2  10      258.83      222.98     36.98 o 
   2   2  10      646.56      783.32     50.82 o 
   3   2  10      858.84      949.75     58.93 o 
   4   2  10      761.33      741.71     63.14 o 
   5   2  10      344.49      290.31     38.22 o 
   6   2  10      112.81       84.18     32.47 o 
   7   2  10        4.17       23.85     52.16 o 
 -16   3  10        0.50       -8.41     43.67 o 
 -15   3  10        1.48       51.91     41.59 o 
 -14   3  10       18.85      -13.32     26.15 o 
 -13   3  10        0.02        4.40     32.22 o 
 -12   3  10        1.15       62.31     33.25 o 
 -11   3  10       66.12      105.15     27.11 o 
 -10   3  10       58.51       79.93     25.82 o 
  -9   3  10      416.74      434.51    109.41 o 
  -8   3  10       59.50       43.28     20.78 o 
  -7   3  10      302.19      373.02     43.70 o 
  -6   3  10       17.97        0.05     16.74 o 
  -5   3  10       80.70       61.97     18.30 o 
  -4   3  10      108.55      120.88     18.35 o 
  -3   3  10       18.25        9.23     19.27 o 
  -2   3  10       43.60       49.41     16.49 o 
  -1   3  10       13.47       11.74     11.97 o 
   0   3  10       49.59       68.28     18.88 o 
   1   3  10      376.68      306.76     29.15 o 
   2   3  10       34.51       39.63     19.24 o 
   3   3  10        6.91       10.24     18.60 o 
   4   3  10        1.62       26.10     24.76 o 
   5   3  10        0.00       49.81     30.19 o 
   6   3  10      160.04      220.61     53.96 o 
   7   3  10        0.32        1.40     40.61 o 
 -15   4  10        0.58      -10.02     37.63 o 
 -14   4  10        9.00       18.04     33.62 o 
 -13   4  10       11.66       36.71     31.32 o 
 -12   4  10      262.46      312.57     45.57 o 
 -11   4  10      402.30      433.50     50.27 o 
 -10   4  10      152.44      175.90     28.76 o 
  -9   4  10      747.97      794.81     57.45 o 
  -8   4  10      124.69      122.23     23.95 o 
  -7   4  10      353.41      339.84     30.75 o 
  -6   4  10     1251.81     1186.81     61.09 o 
  -5   4  10      610.56      604.73     60.77 o 
  -4   4  10     1186.18     1083.21     56.15 o 
  -3   4  10      201.10      257.80     31.15 o 
  -2   4  10      484.20      516.70     46.75 o 
  -1   4  10      580.54      560.94     40.60 o 
   0   4  10       73.76       84.35     34.57 o 
   1   4  10       64.42      138.04     24.24 o 
   2   4  10       38.14       35.96     18.32 o 
   3   4  10      210.74      213.93     49.35 o 
   4   4  10      238.33      251.65     45.57 o 
   5   4  10      162.20       75.74     39.03 o 
   6   4  10       48.28       62.42     41.30 o 
 -15   5  10       23.64       23.65     60.33 o 
 -14   5  10       23.76       59.07     67.59 o 
 -13   5  10        1.58       53.60     37.92 o 
 -12   5  10       47.55       37.56     31.28 o 
 -11   5  10      384.49      382.79     59.60 o 
 -10   5  10      146.26      127.25     31.20 o 
  -9   5  10        1.40      -14.24     27.30 o 
  -8   5  10      123.43      118.93     28.88 o 
  -7   5  10       61.39       78.03     25.21 o 
  -6   5  10        0.10       -3.57     16.89 o 
  -5   5  10      173.76      200.21     43.48 o 
  -4   5  10        0.16       -6.77     16.39 o 
  -3   5  10      107.77       70.98     21.10 o 
  -2   5  10      881.13      923.79     62.62 o 
  -1   5  10      510.73      517.58     39.67 o 
   0   5  10        2.28        8.33     15.90 o 
   1   5  10       61.97       40.04     19.60 o 
   2   5  10        8.38        6.74     19.28 o 
   3   5  10        0.50       12.93     29.39 o 
   4   5  10       57.57       58.83     33.43 o 
   5   5  10       30.28       52.25     35.96 o 
   6   5  10        3.21        7.69     36.12 o 
 -14   6  10      137.57      188.35     84.51 o 
 -13   6  10       11.85       76.11     56.80 o 
 -12   6  10       44.93       13.54     28.88 o 
 -11   6  10      263.08      226.66     44.80 o 
 -10   6  10      304.71      307.12     42.61 o 
  -9   6  10      517.13      542.83     52.69 o 
  -8   6  10        7.76       15.41     21.81 o 
  -7   6  10      116.00      141.87     30.83 o 
  -6   6  10       74.90       70.14     23.85 o 
  -5   6  10        1.50       27.66     21.96 o 
  -4   6  10      262.65      321.98     37.02 o 
  -3   6  10      382.59      403.76     42.26 o 
  -2   6  10      317.25      295.49     36.30 o 
  -1   6  10        2.45       15.11     26.98 o 
   0   6  10       14.51       28.37     22.51 o 
   1   6  10      386.25      391.15     50.64 o 
   2   6  10      181.29      156.75     73.18 o 
   3   6  10      277.70      266.36     56.61 o 
   4   6  10      115.18      128.64     58.20 o 
   5   6  10       67.42      101.46     49.10 o 
 -13   7  10        1.46       31.58     68.59 o 
 -12   7  10       13.55       -4.42     50.98 o 
 -11   7  10       19.89       18.00     48.43 o 
 -10   7  10       17.03      -10.79     27.76 o 
  -9   7  10       76.52       48.47     28.96 o 
  -8   7  10       54.09       42.25     35.96 o 
  -7   7  10       27.58       38.93     28.52 o 
  -6   7  10       18.54       45.03     26.97 o 
  -5   7  10        1.03        6.78     21.21 o 
  -4   7  10       21.69       33.61     28.37 o 
  -3   7  10        0.18       32.61     30.62 o 
  -2   7  10       31.49       49.86     33.45 o 
  -1   7  10       20.22       43.36     46.39 o 
   0   7  10        2.07       60.06     37.26 o 
   1   7  10      146.36       98.17     59.82 o 
   2   7  10       14.24       46.77     36.63 o 
   3   7  10       11.51       30.01     42.74 o 
 -11   8  10       77.36      -36.35     69.49 o 
 -10   8  10      394.00      403.77    104.91 o 
  -9   8  10      317.85      377.58     89.29 o 
  -8   8  10      192.04      213.44     67.87 o 
  -7   8  10       53.65       74.66     40.25 o 
  -6   8  10       26.50       27.47     34.19 o 
  -5   8  10      497.29      602.87     76.25 o 
  -4   8  10      487.42      488.02     66.08 o 
  -3   8  10      663.50      642.53     80.37 o 
  -2   8  10      425.10      551.50     68.95 o 
  -1   8  10       99.51      105.20     41.14 o 
   0   8  10        2.25       21.77     39.26 o 
   1   8  10       72.95       64.57     63.33 o 
   2   8  10      376.86      367.89     84.65 o 
  -8   9  10       15.39      -16.55     58.54 o 
  -7   9  10       70.11      159.36     73.51 o 
  -6   9  10       19.65      -15.42     42.21 o 
  -5   9  10       26.18       27.29     57.96 o 
  -4   9  10       14.48       35.47     44.28 o 
  -3   9  10       17.32        4.11     47.65 o 
  -2   9  10       89.44      109.72     55.10 o 
  -1   9  10        4.81       14.19     42.44 o 
 -16   1  11      215.49      271.43     86.26 o 
 -15   1  11       34.00       -6.87     26.78 o 
 -14   1  11       77.65       30.06     61.62 o 
 -13   1  11      138.27      158.97     36.45 o 
 -12   1  11      173.71      233.74     37.99 o 
 -11   1  11       10.76       36.92     24.98 o 
 -10   1  11       28.80       70.86     39.85 o 
  -9   1  11      103.07      131.27     27.46 o 
  -8   1  11      489.35      522.04     50.62 o 
  -7   1  11     1342.29     1360.96     82.97 o 
  -6   1  11       15.99       58.78     20.25 o 
  -5   1  11       66.78      134.03     29.87 o 
  -4   1  11        2.49        2.29     15.92 o 
  -3   1  11       71.52      125.88     33.16 o 
  -2   1  11      998.33      900.85     58.49 o 
  -1   1  11     1634.68     1701.48    103.87 o 
   0   1  11     1214.83     1294.69     76.39 o 
   1   1  11       90.67      148.96     26.40 o 
   2   1  11        3.68       18.11     20.49 o 
   3   1  11      160.68      241.87     51.73 o 
   4   1  11       59.77      102.26     33.19 o 
   5   1  11      292.88      285.05     61.68 o 
   6   1  11       35.66       52.65     61.40 o 
 -16   2  11       36.60       45.78     47.81 o 
 -15   2  11        0.85       21.36     37.39 o 
 -14   2  11        7.28       18.08     29.07 o 
 -13   2  11        5.74       17.06     27.93 o 
 -12   2  11       22.02       39.87     34.45 o 
 -11   2  11      499.73      452.84     51.11 o 
 -10   2  11      155.89      133.68     31.92 o 
  -9   2  11      254.09      285.02     38.93 o 
  -8   2  11      268.88      283.45     37.71 o 
  -7   2  11      101.11      139.86     26.11 o 
  -6   2  11       37.13       57.99     25.34 o 
  -5   2  11      143.20      164.37     28.80 o 
  -4   2  11       44.47       28.29     18.94 o 
  -3   2  11       74.99      126.22     54.76 o 
  -2   2  11        2.91        4.75     17.46 o 
  -1   2  11      178.60      204.38     33.82 o 
   0   2  11      180.14      239.79     30.66 o 
   1   2  11       80.64       67.81     29.15 o 
   2   2  11      185.72      135.84     23.15 o 
   3   2  11        5.67       -4.07     19.11 o 
   4   2  11       64.99       42.64     31.33 o 
   5   2  11       34.02       24.74     38.94 o 
   6   2  11       10.99       11.81     83.73 o 
 -16   3  11       84.58      133.63     60.18 o 
 -15   3  11      103.25       80.52     58.42 o 
 -14   3  11      156.49      178.68     49.48 o 
 -13   3  11      125.44      116.23     43.10 o 
 -12   3  11        8.88       46.23     29.45 o 
 -11   3  11      158.82      132.45     39.09 o 
 -10   3  11       29.33       43.41     24.99 o 
  -9   3  11      780.96      778.42     63.20 o 
  -8   3  11      204.83      209.99     35.12 o 
  -7   3  11      198.47      281.45     34.34 o 
  -6   3  11        7.00        4.11     18.12 o 
  -5   3  11      197.29      253.08     38.86 o 
  -4   3  11      661.47      629.33     71.20 o 
  -3   3  11       51.66       65.60     22.84 o 
  -2   3  11      610.86      634.39     56.25 o 
  -1   3  11      904.63      889.07     55.47 o 
   0   3  11      432.89      434.72     66.99 o 
   1   3  11      744.44      726.74     54.73 o 
   2   3  11       55.87       89.71     29.78 o 
   3   3  11       35.52       93.26     57.28 o 
   4   3  11        4.79       29.32     28.66 o 
   5   3  11      373.19      206.71    111.16 o 
 -15   4  11        9.58      -48.26     48.26 o 
 -14   4  11      193.80      264.97     57.19 o 
 -13   4  11        8.65      -11.48     26.54 o 
 -12   4  11       99.90       55.07     33.14 o 
 -11   4  11      333.98      288.66     47.29 o 
 -10   4  11       35.28       56.03     27.33 o 
  -9   4  11       79.06      131.15     32.82 o 
  -8   4  11       90.00      241.49     86.94 o 
  -7   4  11       68.46       91.87     53.40 o 
  -6   4  11       56.66       64.79     26.05 o 
  -5   4  11       37.39       30.75     22.48 o 
  -4   4  11        7.38       42.36     53.29 o 
  -3   4  11      102.40       68.01     20.42 o 
  -2   4  11       35.27       10.82     18.41 o 
  -1   4  11       40.10       48.29     19.53 o 
   0   4  11       55.97      116.68     30.72 o 
   1   4  11       39.55       74.10     25.20 o 
   2   4  11       53.59      115.84     29.58 o 
   3   4  11       50.91       37.55     39.43 o 
   4   4  11       10.47      -32.67     38.87 o 
   5   4  11        0.37      -21.91     71.06 o 
 -14   5  11      260.25      382.67    108.14 o 
 -13   5  11       39.97       26.23     37.20 o 
 -12   5  11      108.66      133.15     60.47 o 
 -11   5  11       15.63       73.62     31.95 o 
 -10   5  11      559.90      556.34     90.17 o 
  -9   5  11      460.67      533.10     60.92 o 
  -8   5  11      120.73       93.82     31.72 o 
  -7   5  11      719.06      667.75     60.77 o 
  -6   5  11      116.86      149.18     36.29 o 
  -5   5  11       71.77      101.62     31.82 o 
  -4   5  11       96.19      103.23     25.77 o 
  -3   5  11      167.57      123.12     38.47 o 
  -2   5  11      286.42      289.58     35.99 o 
  -1   5  11       44.20       63.78     22.51 o 
   0   5  11      159.19      158.88     33.67 o 
   1   5  11       48.54       62.74     29.00 o 
   2   5  11       68.82       45.10     42.09 o 
   3   5  11      122.95      148.21     58.43 o 
   4   5  11      104.85      230.75     81.76 o 
 -13   6  11       85.29       59.53     59.12 o 
 -12   6  11        3.77       -5.41     30.62 o 
 -11   6  11       45.59       -6.33     28.90 o 
 -10   6  11       16.71       52.30     30.44 o 
  -9   6  11        3.05       56.44     30.25 o 
  -8   6  11       28.71      -11.53     25.56 o 
  -7   6  11       29.73       61.76     31.11 o 
  -6   6  11      203.26      261.09     46.01 o 
  -5   6  11      133.49      181.34     37.84 o 
  -4   6  11       27.82       45.74     26.47 o 
  -3   6  11        0.01       -5.57     20.13 o 
  -2   6  11       81.21       63.36     46.57 o 
  -1   6  11        1.64      -11.58     30.44 o 
   0   6  11        3.34       16.36     30.47 o 
   1   6  11        0.01      -25.53     36.94 o 
   2   6  11       54.53       54.25     78.33 o 
   3   6  11        1.87      -48.36     83.30 o 
 -12   7  11        6.22      -16.95     62.08 o 
 -11   7  11       74.07      123.34     59.75 o 
 -10   7  11        7.25       63.68     42.80 o 
  -9   7  11       38.49      106.47     39.12 o 
  -8   7  11      366.01      422.64     56.91 o 
  -7   7  11      342.07      385.24     59.65 o 
  -6   7  11      175.28      233.05     58.38 o 
  -5   7  11       25.49      100.31     45.41 o 
  -4   7  11      118.99      177.78     43.00 o 
  -3   7  11      191.34      222.45     45.85 o 
  -2   7  11      369.25      331.01     57.64 o 
  -1   7  11       96.79      104.27     42.23 o 
   0   7  11       35.42      -39.70     41.22 o 
   1   7  11       55.71       97.68     65.37 o 
   2   7  11       80.58       65.28     63.92 o 
 -10   8  11       13.26        2.23     36.57 o 
  -9   8  11        8.17      -20.14     47.72 o 
  -8   8  11       11.12       24.92     40.03 o 
  -7   8  11        3.33      -22.43     48.64 o 
  -6   8  11        6.71       16.79     36.93 o 
  -5   8  11        2.55       18.16     40.63 o 
  -4   8  11       34.30       14.90     46.06 o 
  -3   8  11       15.98       56.31     53.22 o 
  -2   8  11        0.08       64.56     50.15 o 
  -1   8  11        1.57       55.98     58.54 o 
 -16   0  12        2.89       24.86     82.65 o 
 -15   0  12       53.54       36.74     46.92 o 
 -14   0  12      281.26      316.20     79.04 o 
 -13   0  12      511.94      725.22    115.42 o 
 -12   0  12      264.70      303.65     75.46 o 
 -11   0  12      175.12      175.99     50.13 o 
 -10   0  12       94.74      188.89     96.79 o 
  -9   0  12      323.18      377.15     62.43 o 
  -8   0  12      249.87      289.44     59.76 o 
  -7   0  12      240.34      336.90     56.57 o 
  -6   0  12      856.53      882.62    121.33 o 
  -5   0  12      903.74      987.76    126.06 o 
  -4   0  12      129.30      162.92     56.28 o 
  -3   0  12      186.07      164.80     40.41 o 
  -2   0  12      235.67      193.60     47.68 o 
  -1   0  12      364.29      332.61     60.92 o 
   0   0  12      405.06      511.46     95.96 o 
   1   0  12       52.51       68.14     48.33 o 
   2   0  12       76.67       73.20     44.05 o 
   3   0  12       76.70       30.72     49.65 o 
   4   0  12      297.32      196.15     71.56 o 
   5   0  12       18.58      110.35     90.17 o 
 -16   1  12        1.79      -23.16     41.81 o 
 -15   1  12       14.81       27.98     35.69 o 
 -14   1  12      123.11      169.63     80.96 o 
 -13   1  12        2.54        9.14     27.28 o 
 -12   1  12        6.62       17.26     24.94 o 
 -11   1  12        4.51        3.22     22.64 o 
 -10   1  12       96.30       72.61     40.30 o 
  -9   1  12      107.24      141.01     31.80 o 
  -8   1  12       11.65       24.04     23.19 o 
  -7   1  12      315.46      248.72     44.10 o 
  -6   1  12      471.49      367.74     39.14 o 
  -5   1  12      320.61      272.06     36.27 o 
  -4   1  12        4.18        4.87     19.12 o 
  -3   1  12       69.95      106.66     64.55 o 
  -2   1  12      226.37      239.66     34.34 o 
  -1   1  12        0.16        1.61     20.00 o 
   0   1  12      425.98      445.37     48.85 o 
   1   1  12       70.95       86.29     32.89 o 
   2   1  12      142.65      133.62     40.21 o 
   3   1  12       11.69       69.34     42.00 o 
   4   1  12       14.66      -54.53     54.53 o 
   5   1  12        6.74      -56.70     56.70 o 
 -15   2  12       10.16       29.72     35.52 o 
 -14   2  12       28.49       44.84     33.09 o 
 -13   2  12      144.43      104.08     59.63 o 
 -12   2  12       31.75      104.21     57.22 o 
 -11   2  12       24.90       10.64     24.98 o 
 -10   2  12       93.80      126.52     31.57 o 
  -9   2  12       31.18       42.74     25.26 o 
  -8   2  12       67.00       72.59     26.64 o 
  -7   2  12      884.97      831.25     64.97 o 
  -6   2  12      647.20      612.68     56.22 o 
  -5   2  12     1376.39     1271.31     83.24 o 
  -4   2  12      515.76      478.31     46.60 o 
  -3   2  12      294.93      312.00     38.83 o 
  -2   2  12      952.35     1028.16    100.05 o 
  -1   2  12      541.17      564.35     54.94 o 
   0   2  12      596.48      593.24     68.34 o 
   1   2  12      278.12      319.58     49.62 o 
   2   2  12      385.18      317.80     47.07 o 
   3   2  12       21.97       14.40     34.26 o 
   4   2  12        4.67       39.38     42.00 o 
 -15   3  12       18.04       28.87     45.48 o 
 -14   3  12        0.88        4.04     30.66 o 
 -13   3  12       78.16       77.48     33.16 o 
 -12   3  12        8.84      -19.19     26.74 o 
 -11   3  12       41.85       41.21     29.79 o 
 -10   3  12       30.24       38.35     30.66 o 
  -9   3  12      120.44      100.62     56.49 o 
  -8   3  12      145.68      130.94     34.23 o 
  -7   3  12        3.04        7.27     20.09 o 
  -6   3  12      181.30      200.72     32.90 o 
  -5   3  12        2.58       15.24     24.36 o 
  -4   3  12       56.55       72.81     39.54 o 
  -3   3  12        3.70       -0.25     20.88 o 
  -2   3  12       25.90       52.77     27.27 o 
  -1   3  12       11.45       26.09     23.82 o 
   0   3  12       49.98       73.82     30.34 o 
   1   3  12        6.31       43.64     29.09 o 
   2   3  12       17.81       12.98     33.91 o 
   3   3  12       15.13      110.48     63.96 o 
   4   3  12       17.33       60.33     96.75 o 
 -14   4  12      134.73      171.78     56.54 o 
 -13   4  12      847.01      719.39     78.01 o 
 -12   4  12      286.52      271.41     49.89 o 
 -11   4  12      142.78      159.97     40.53 o 
 -10   4  12      200.65      239.12     54.48 o 
  -9   4  12       22.02       71.72     30.28 o 
  -8   4  12      241.27      281.66     63.56 o 
  -7   4  12      539.86      514.64     55.78 o 
  -6   4  12       97.04       81.63     31.72 o 
  -5   4  12      143.79      147.98     35.89 o 
  -4   4  12       16.61       81.62     30.22 o 
  -3   4  12       23.67        4.76     23.19 o 
  -2   4  12       90.14      135.79     34.41 o 
  -1   4  12       16.46       88.18     32.47 o 
   0   4  12       67.93      127.06     37.60 o 
   1   4  12       99.97       78.62     41.74 o 
   2   4  12       72.32      104.01     57.27 o 
   3   4  12       55.11       13.60     79.08 o 
 -13   5  12        6.19      -17.73     30.67 o 
 -12   5  12       10.96       19.20     31.95 o 
 -11   5  12        7.73      -33.77     33.77 o 
 -10   5  12      191.49      101.88     36.94 o 
  -9   5  12      157.70      138.87     39.63 o 
  -8   5  12       49.60        3.98     24.73 o 
  -7   5  12      133.21      197.48     39.80 o 
  -6   5  12       20.78       -8.17     23.63 o 
  -5   5  12       15.92       22.68     24.86 o 
  -4   5  12       15.22      -25.76     25.76 o 
  -3   5  12      218.09      190.33     36.74 o 
  -2   5  12       37.62       32.88     32.22 o 
  -1   5  12       27.93       76.21     41.50 o 
   0   5  12       41.92       68.55     40.89 o 
   1   5  12      295.67      500.72    162.66 o 
   2   5  12       49.76      224.22     82.14 o 
 -12   6  12      131.08      194.82     51.25 o 
 -11   6  12      193.68      180.77     48.16 o 
 -10   6  12       65.02       80.00     35.86 o 
  -9   6  12       36.05       53.76     36.70 o 
  -8   6  12       61.81       60.10     38.69 o 
  -7   6  12       89.17       79.83     36.31 o 
  -6   6  12      166.29      194.80     42.05 o 
  -5   6  12      284.64      260.78     46.31 o 
  -4   6  12      290.45      317.84     58.66 o 
  -3   6  12      189.89      181.44     54.90 o 
  -2   6  12      148.54      133.18     49.44 o 
  -1   6  12      193.52      333.66     64.62 o 
   0   6  12      184.05      324.18    116.43 o 
   1   6  12       83.17      108.04     66.86 o 
 -10   7  12        8.30       25.95     40.43 o 
  -9   7  12       61.28        4.47     30.91 o 
  -8   7  12       17.31      -13.21     34.04 o 
  -7   7  12        2.86       54.35     41.08 o 
  -6   7  12        0.43        9.71     38.80 o 
  -5   7  12        0.02      -25.54     39.06 o 
  -4   7  12       47.07      -28.00     42.87 o 
  -3   7  12        7.48      -17.79     40.77 o 
  -2   7  12       42.37      101.22     60.44 o 
  -1   7  12        3.03        9.07    162.70 o 
  -7   8  12       30.41       56.39     55.03 o 
  -6   8  12       77.68       22.45     37.12 o 
  -5   8  12       20.69       15.61     48.16 o 
  -4   8  12       36.51       22.19     56.89 o 
 -15   1  13       49.82       71.15     39.46 o 
 -14   1  13       56.50       81.38     43.93 o 
 -13   1  13      193.05      291.74     55.89 o 
 -12   1  13      262.93      292.13     50.95 o 
 -11   1  13       57.65       52.90     27.39 o 
 -10   1  13      193.52      223.84     43.49 o 
  -9   1  13      262.38      274.28     40.87 o 
  -8   1  13      145.87      179.60     34.58 o 
  -7   1  13      288.33      244.36     38.99 o 
  -6   1  13      304.47      221.75     37.35 o 
  -5   1  13      419.54      403.27     54.82 o 
  -4   1  13      331.81      328.49     45.42 o 
  -3   1  13        1.66      -10.80     21.60 o 
  -2   1  13      367.21      356.75     47.26 o 
  -1   1  13      282.87      241.23     39.33 o 
   0   1  13       78.70       53.98     31.50 o 
   1   1  13       43.96        7.87     28.36 o 
   2   1  13        4.91       41.96     34.67 o 
   3   1  13        3.67        8.51     52.31 o 
 -15   2  13        2.48       47.58     38.26 o 
 -14   2  13       17.42       75.58     37.90 o 
 -13   2  13       24.59       30.02     32.67 o 
 -12   2  13       79.28      123.22     65.69 o 
 -11   2  13        2.59       17.86     25.31 o 
 -10   2  13      191.89      197.10     39.48 o 
  -9   2  13       60.15       99.11     31.16 o 
  -8   2  13       23.46       69.95     27.64 o 
  -7   2  13       18.01      -25.60     25.60 o 
  -6   2  13        0.10       28.43     24.83 o 
  -5   2  13        0.08      -25.13     25.13 o 
  -4   2  13      267.11      215.20     35.69 o 
  -3   2  13       34.21       42.10     43.18 o 
  -2   2  13       78.78       69.12     28.77 o 
  -1   2  13       42.45       94.78     34.36 o 
   0   2  13        0.11       65.50     32.52 o 
   1   2  13       36.26       45.60     30.15 o 
   2   2  13        6.38      120.45     54.08 o 
   3   2  13       14.95       83.56     55.22 o 
 -14   3  13       95.37      120.89     70.63 o 
 -13   3  13        0.71       -7.50     34.59 o 
 -12   3  13       21.92       46.65     32.74 o 
 -11   3  13      408.22      406.91     55.62 o 
 -10   3  13      204.39      253.37     44.58 o 
  -9   3  13       39.99       79.65     33.21 o 
  -8   3  13      176.76      165.81     40.55 o 
  -7   3  13      110.16      136.30     31.92 o 
  -6   3  13      441.32      414.46     68.09 o 
  -5   3  13      368.20      403.78     66.14 o 
  -4   3  13       93.99      129.52     36.24 o 
  -3   3  13      124.96      108.08     32.28 o 
  -2   3  13      219.95      299.34     55.54 o 
  -1   3  13      240.77      256.63     45.39 o 
   0   3  13      157.99      141.49     37.69 o 
   1   3  13      125.95      142.24     50.67 o 
   2   3  13       42.40        5.01     81.22 o 
 -13   4  13        1.13       -1.89     29.93 o 
 -12   4  13       26.86       37.10     34.81 o 
 -11   4  13       51.72        6.12     27.83 o 
 -10   4  13       38.38       77.55     33.95 o 
  -9   4  13        9.93      -12.61     28.45 o 
  -8   4  13       63.44       48.12     31.84 o 
  -7   4  13       35.44      111.53     42.72 o 
  -6   4  13       44.55       19.57     24.79 o 
  -5   4  13      297.61      292.87     45.56 o 
  -4   4  13       46.20       65.05     29.78 o 
  -3   4  13        4.38       31.93     28.88 o 
  -2   4  13       10.42      -16.98     26.29 o 
  -1   4  13       48.96       32.01     30.07 o 
   0   4  13       46.15      100.55     57.77 o 
   1   4  13       64.76       73.92     61.53 o 
   2   4  13       19.85       49.14     53.21 o 
 -12   5  13       81.33       56.82     42.28 o 
 -11   5  13      182.01      127.59     47.32 o 
 -10   5  13       49.36       28.37     31.14 o 
  -9   5  13      193.00      303.03     53.41 o 
  -8   5  13      142.71       97.95     39.27 o 
  -7   5  13      131.21      135.37     41.48 o 
  -6   5  13       63.62      115.29     39.63 o 
  -5   5  13       51.43       25.41     30.25 o 
  -4   5  13      134.71      185.97     61.10 o 
  -3   5  13      111.28      167.38     62.74 o 
  -2   5  13       56.51       94.70     52.54 o 
  -1   5  13        3.70       50.69     43.91 o 
   0   5  13      161.53      158.77     68.77 o 
 -11   6  13       22.51       30.09     36.50 o 
 -10   6  13       71.71       39.21     34.51 o 
  -9   6  13       17.83       15.01     33.21 o 
  -8   6  13        7.36       -5.46     29.45 o 
  -7   6  13       36.73        2.98     28.31 o 
  -6   6  13        7.00       38.49     45.53 o 
  -5   6  13       24.78      -15.14     37.69 o 
  -4   6  13       10.61       76.57     47.90 o 
  -3   6  13        3.79      -10.66     37.06 o 
  -2   6  13       10.78        7.27     43.95 o 
  -1   6  13        6.53       36.66     54.05 o 
  -8   7  13       36.77       -1.29     34.14 o 
  -7   7  13       52.33       92.81     52.77 o 
  -6   7  13       31.16      185.22     98.01 o 
  -5   7  13       69.19       60.76     45.42 o 
  -4   7  13       63.35       84.82     53.48 o 
 -14   0  14      183.59      166.90     68.06 o 
 -13   0  14      121.53      293.90     75.48 o 
 -12   0  14       60.32      100.85     56.34 o 
 -11   0  14      122.75      130.62     56.41 o 
 -10   0  14      541.29      531.95     90.61 o 
  -9   0  14       97.48      108.42     52.22 o 
  -8   0  14       64.17       22.50     36.12 o 
  -7   0  14      135.00       79.68     47.66 o 
  -6   0  14       57.50       25.53     34.26 o 
  -5   0  14      404.33      363.37     81.94 o 
  -4   0  14       18.13        0.48     30.87 o 
  -3   0  14       10.63        7.28     64.76 o 
  -2   0  14      199.25      212.08     61.35 o 
  -1   0  14       18.65      456.51    306.75 o 
   0   0  14       97.01       60.59     52.94 o 
   1   0  14      283.13      359.28    101.37 o 
 -14   1  14        3.86        8.12     31.35 o 
 -13   1  14        4.93       88.13     38.49 o 
 -12   1  14        1.95       80.23     36.55 o 
 -11   1  14        3.84       44.24     29.69 o 
 -10   1  14        2.76       18.81     27.85 o 
  -9   1  14        0.96       34.89     29.67 o 
  -8   1  14        0.44       -0.48     22.59 o 
  -7   1  14        1.79      -17.60     26.93 o 
  -6   1  14       39.70       40.26     29.68 o 
  -5   1  14      182.19      132.97     39.87 o 
  -4   1  14       51.71       30.06     27.63 o 
  -3   1  14        2.52      -17.20     26.82 o 
  -2   1  14       92.23       63.55     34.73 o 
  -1   1  14       15.54      -25.14     28.27 o 
   0   1  14        2.74       26.71     31.38 o 
   1   1  14        6.87       27.73     50.51 o 
 -14   2  14      171.57      200.73     53.40 o 
 -13   2  14       21.27       -6.99     33.67 o 
 -12   2  14      140.33      141.04     82.36 o 
 -11   2  14      116.28      120.00     38.25 o 
 -10   2  14      138.93      141.80     40.15 o 
  -9   2  14      364.49      336.52     49.58 o 
  -8   2  14      212.70      251.18     51.42 o 
  -7   2  14      242.40      276.18     47.14 o 
  -6   2  14      168.93      242.30     41.84 o 
  -5   2  14      376.49      402.68     59.37 o 
  -4   2  14      111.59      141.86     46.06 o 
  -3   2  14        8.15       49.59     33.80 o 
  -2   2  14       90.85       59.98     36.86 o 
  -1   2  14        4.74       37.97     31.82 o 
   0   2  14       28.46       32.72     36.16 o 
   1   2  14      121.26       93.25     48.41 o 
 -13   3  14        0.74       12.92     32.00 o 
 -12   3  14       26.36       34.20     36.84 o 
 -11   3  14        0.00       56.46     34.94 o 
 -10   3  14        0.49      -23.51     27.55 o 
  -9   3  14       15.43       40.21     36.34 o 
  -8   3  14        0.32       -5.98     23.49 o 
  -7   3  14        5.24       14.82     38.66 o 
  -6   3  14       17.18      -11.35     31.69 o 
  -5   3  14       12.85        9.97     26.17 o 
  -4   3  14        1.23       47.81     30.35 o 
  -3   3  14        5.15       28.73     28.55 o 
  -2   3  14        1.07       44.17     33.71 o 
  -1   3  14       34.88       99.23     43.31 o 
   0   3  14        4.13       19.54     39.26 o 
 -12   4  14      209.64      206.62     53.56 o 
 -11   4  14       64.59      133.65     48.00 o 
 -10   4  14       35.36       58.28     37.01 o 
  -9   4  14       61.30       46.05     37.55 o 
  -8   4  14        5.45       20.98     30.73 o 
  -7   4  14      176.29      140.29     40.73 o 
  -6   4  14      111.83      234.71     48.40 o 
  -5   4  14       80.65       44.56     30.95 o 
  -4   4  14      132.31      131.25     42.22 o 
  -3   4  14       93.49       76.12     37.37 o 
  -2   4  14      103.62      142.57     51.74 o 
  -1   4  14      114.34       82.27     45.48 o 
 -11   5  14        0.64      -10.31     35.26 o 
 -10   5  14        0.91       -4.38     35.56 o 
  -9   5  14       52.21       38.65     37.03 o 
  -8   5  14       13.46       12.02     30.82 o 
  -7   5  14        3.39      -30.62     31.29 o 
  -6   5  14       90.25      137.07     47.25 o 
  -5   5  14       77.90      165.32     48.71 o 
  -4   5  14       37.72       43.24     36.20 o 
  -3   5  14       34.83       -4.77     34.99 o 
  -2   5  14       11.93       32.59     43.10 o 
  -8   6  14       13.70       74.91     57.33 o 
  -7   6  14       70.86       62.20     50.43 o 
  -6   6  14       70.27       41.70     44.40 o 
  -5   6  14      103.24      203.91     80.94 o 
 -12   1  15       62.83      152.91     46.31 o 
 -11   1  15       38.22       88.27     39.44 o 
 -10   1  15       54.51       79.46     38.04 o 
  -9   1  15      119.24      143.67     40.52 o 
  -8   1  15      183.38      152.27     38.77 o 
  -7   1  15      155.22       97.45     36.78 o 
  -6   1  15       93.40       78.05     35.27 o 
  -5   1  15        4.24       57.84     64.15 o 
  -4   1  15       70.67       77.02     36.35 o 
  -3   1  15      163.54      214.51     53.41 o 
  -2   1  15      197.92       96.87     43.67 o 
  -1   1  15       25.81       23.79     36.05 o 
 -12   2  15       20.68       39.42     35.25 o 
 -11   2  15        1.96       43.25     32.19 o 
 -10   2  15        0.10       22.66     29.12 o 
  -9   2  15        0.47       56.43     38.37 o 
  -8   2  15        0.52      -33.19     34.03 o 
  -7   2  15       22.16       -6.70     26.04 o 
  -6   2  15       69.05       38.04     34.05 o 
  -5   2  15       18.13       19.38     33.03 o 
  -4   2  15       86.64       81.58     36.47 o 
  -3   2  15       27.01       -5.50     28.71 o 
  -2   2  15        2.33       26.62     37.70 o 
 -11   3  15        3.32       34.64     38.28 o 
 -10   3  15      109.81       97.76     43.37 o 
  -9   3  15       64.78       15.08     29.47 o 
  -8   3  15       82.01       81.59     37.67 o 
  -7   3  15       89.67      130.33     75.31 o 
  -6   3  15        1.45       39.33     35.52 o 
  -5   3  15      190.25      280.08     56.60 o 
  -4   3  15       14.43       61.10     37.92 o 
  -3   3  15       65.97       76.34     39.26 o 
 -10   4  15       33.49       40.73     33.79 o 
  -9   4  15       28.92       66.46     53.46 o 
  -8   4  15        0.09       10.31     29.22 o 
  -7   4  15       35.58       36.33     35.36 o 
  -6   4  15      105.80      123.62     45.76 o 
  -5   4  15       13.94        4.45     29.55 o 
  -4   4  15       10.94       13.97     30.39 o 
 -10   0  16       20.91       48.88     59.65 o 
  -9   0  16       44.39       18.17     60.65 o 
  -8   0  16        2.93      -13.12     46.14 o 
  -7   0  16      243.49      237.06     91.49 o 
  -6   0  16      239.45      261.82     79.53 o 
  -5   0  16        0.77      -19.57     47.71 o 
 -10   1  16        0.11        7.22     56.03 o 
  -9   1  16        0.04       17.81     31.17 o 
  -8   1  16       89.15       58.28     39.38 o 
  -7   1  16       28.90        7.88     30.47 o 
  -6   1  16        9.67       26.84     32.30 o 
  -5   1  16        0.34      -21.86     34.03 o 
  -8   2  16       39.06       14.99     30.71 o 
  -7   2  16       52.97       37.53     36.31 o 
  -6   2  16      332.17      222.71     61.66 o 
                                                 
